# Supplementary material for: Generation of High Yielding and Fragrant Rice (Oryza sativa L.) Lines by CRISPR/Cas9 Targeted Mutagenesis of Three Homoeologs of Cytochrome P450 Gene Family and OsBADH2 and Transcriptome and Proteome Profiling of Revealed Changes Triggered by Mutations
Source: Plants (Basel). 2020 Jun 23;9(6):788. doi: 10.3390/plants9060788 (PMC7355857; doi:10.3390/plants9060788)
Supplement: Supplementary file 1 [file plants-09-00788-s001.zip]

Archive with 2 entries (2 files):
- plants-818939 - supplementary for XML.pdf
- plants-818939 - additional file for XML.xlsx
