# Supplementary material for: Generation of High Yielding and Fragrant Rice (Oryza sativa L.) Lines by CRISPR/Cas9 Targeted Mutagenesis of Three Homoeologs of Cytochrome P450 Gene Family and OsBADH2 and Transcriptome and Proteome Profiling of Revealed Changes Triggered by Mutations
Source: Plants (Basel). 2020 Jun 23;9(6):788. doi: 10.3390/plants9060788 (PMC7355857; doi:10.3390/plants9060788)
Supplement: Supplementary file 1 [file plants-09-00788-s001.zip › plants-818939 - additional file for XML.xlsx]

## Sheet: M vs WT protein quantification
IDs	IR96 Mean	GXU7 Mean
A0A088BVM4	11022	632546
Q69RJ0	18276	53621
A0A0P0Y838	80000	1479653
Q339G9	6933	11997
P93431	33929	50269
Q0J7P4	19964	69256
Q6ZIK5	12550	55263
Q10R09	1587	1904
E5RQA1	55	500
Q6YUX0	15430	66352
Q0DUR2	8204	66256
Q6AT90	12637	7719
B9F4Q9	7551	1200
A2X9L8	7936	10604
B8APB5	1665	3500
Q67UR2	3367	4923
A0A0A8JY15	28	425
A0A0K2JL42	15897	66253
A0A0K2JL38	8520	15884
Q10CE4	6967	8422
Q6H4L2	6017	9652
Q7XTK1	193	527
Q69UU3	200	320
Q0JKB4	6011	8898
Q01859	445	502
Q84TA1	996	1507
Q943K7	402	520
Q943W1	13242	63256
Q69QQ6	6817	10989
B9FK36	5894	9524
Q6ZI53	9548	13338
Q651T8	5213	7950
A0A0P0WP33	14484	56232
B9FK56	7805	9618
Q7XD45	6262	8763
A0A0P0VBL9	1096	1006
Q6YU90	6785	7977
Q0J0U8	50	57
Q0J4P2	1021	1614
A3AY68	7221	10553
Q9SNK3	14645	65321
Q6YT73	10269	12706
Q6AVA8	5393	7962
Q7Y1F0	8528	9757
B9F813	9886	12686
Q655S1	6114	8468
Q7XE16	4507	7813
Q6Z8F4	6562	7813
Q10RP0	682	1139
A1YQJ3	4758	6709
Q2QP54	5053	6296
Q6L509	348	408
Q69V57	7200	9495
Q7X8A1	11153	12248
Q5JNB0	6770	9091
A0A0P0Y1Y5	4648	9516
Q40677	15562	55632
Q0DB64	8	13
P14655	8287	8675
B9G6E3	552	729
D0EKM5	9971	11763
E9KIM9	14716	56235
Q10QZ4	8580	13053
Q6YZX6	6257	10047
P0C522	6991	10252
B7ENR4	7992	9854
Q9ASP4	5767	7160
Q2QU06	4924	6925
Q10S34	4650	7333
Q67G20	1366	1880
A0A0P0WKD6	5386	6766
B9FZG0	74	101
Q6Z7B0	2876	5200
Q6ZFJ3	8105	8871
Q8H4V1	3072	3866
Q6ZFI6	5907	7326
Q337I1	4280	4524
Q10DV7	5249	9180
Q7G2N7	5260	7564
Q2QLY5	4157	10162
B7EA73	3424	4330
E9KIP0	7737	9055
B9EXM2	3725	5390
Q0E4K1	6102	9211
B9G449	3733	5087
A2ZZX3	2308	3584
Q8L6I1	1529	2567
Q6H547	3226	5392
Q2R3E0	4473	7565
P17784	3534	4902
Q0JKY8	9202	10482
Q9AUQ4	5479	9152
B7E5F1	74	98
Q6K8J4	3393	4564
B9FR06	4357	5753
Q8GTK8	5474	5711
A3BCW4	3225	5326
Q6K669	4018	5254
Q43007	3463	5886
Q8W317	2597	4531
A3C6D7	406	795
Q5N725	1808	3189
Q75GI3	2253	7678
Q0DZE5	2630	5625
Q2QTK0	468	505
P31924	2290	7554
O64422	3869	4366
E9KIQ1	6638	8070
B9GCK4	989	1608
A0A3Q8M3I0	5146	9303
P37832	4912	13368
B9FGD1	3938	5211
B9ETH2	3446	5118
Q2QLX5	3744	4989
P18566	20532	56672
Q6EUQ9	244	535
Q84J55	2416	3361
Q7F280	3223	5094
C6F1K2	55	56
Q6Z7L1	3980	5352
E0X6V4	4217	6111
Q7EYM8	6029	7422
B9G0N8	3991	4978
B9G1I1	226	290
Q6Z9G0	3814	5333
Q0J5J5	3521	5456
P45960	334	1593
Q6AVT2	4436	5717
Q43594	100	275
B9F342	3371	4154
P30298	2588	5909
Q10AZ4	398	708
Q2QS14	2296	6573
P14717	2821	11568
Q6H748	9904	10969
Q6EUP4	1597	2458
Q6AVI0	3487	4438
Q2RBM4	2700	4529
Q2QLY4	289	606
Q7XXP7	3840	5711
Q40665	258	586
Q9AQZ5	3411	5807
Q2QSR7	6712	7124
Q10P35	477	617
Q75GT3	3536	5003
P41344	5121	5660
Q10HD0	16768	66325
Q10RW9	584	868
Q9FRX7	4056	5615
Q93VT8	3127	6533
Q69K00	4285	5901
Q0PVB0	1051	2574
Q0JCM0	406	505
Q7XZW5	3533	4211
Q5QNA5	3736	4934
Q6KAJ2	3078	4063
P15280	4009	5147
B9FIN1	213	240
Q53PA7	3637	4831
Q9AUV6	540	1568
Q7X7H3	4667	5258
Q8GTK4	10007	12914
Q7XUC9	8497	11529
Q6ZFJ9	811	1076
Q93X08	4329	6301
Q7XQQ7	172	283
Q7XI67	2156	3074
A0A345YV75	4521	6901
Q0IZR7	2522	3464
Q657P0	3127	4553
A0A0P0W9W2	3284	5075
Q7FAH2	4278	6555
Q7XKB5	2941	4705
Q10S82	4415	5375
Q9LI00	2859	4925
Q10CU9	1865	4621
Q0D868	2902	4185
U5LY03	2595	3816
Q8L6I2	1587	2518
Q8H8T0	2674	5335
B9FML1	1072	1533
A0A0A0QMT5	1262	1739
E9KIM8	11862	14344
Q69Y99	3497	4687
Q10Q21	2697	4448
A3BFF4	3182	4950
B9F4N9	3392	4901
Q0DY33	5540	8234
Q8S5T1	2296	2829
Q84NW1	4389	5612
Q6H6C7	2339	3592
Q94DL4	177	307
Q2R2W2	1706	2320
Q0J0Z5	145	188
Q53N83	8853	9961
Q6YXY3	1905	2927
Q10SR3	748	1179
Q6ERW7	2317	3564
Q2QXY9	1912	2908
Q6YZE2	2808	4289
Q5Z8V9	2123	3374
B9F834	2414	2977
Q2RAP8	92	125
Q6Z3V7	3643	3732
Q6EUD7	1913	3004
Q652L6	3054	4430
Q6H795	1628	2050
Q53RM0	2387	3413
Q7F8S5	4474	5580
B9FF36	2049	3051
B9EZH0	4088	5002
Q0D5P8	11045	14709
A3BU62	81	163
A1YQK1	3908	5960
Q9AUR8	1950	3914
Q10A14	2966	4369
Q6ESI7	2767	4312
Q7X9A7	1222	1815
Q6K9N6	3942	6402
Q9AUR7	200	356
B9FTF7	2467	3437
Q0J6P7	3620	5222
Q6Z6L4	3136	4728
Q8H7U1	54	136
Q7XUG1	1276	1821
Q2QS13	29	34
Q75K72	1364	2761
Q8LQ33	2301	3488
A0A0H3UP39	2175	3059
Q0JEM7	8240	12345
Q5NBT9	3112	4650
Q53LQ0	3235	5762
P0C5D5	5661	5757
Q8W3D9	2536	3544
Q2QYU8	156	284
Q0DJC0	1569	1770
Q0D3Z9	2045	3141
Q0J1E1	2375	3781
Q6H883	3013	4924
Q10A77	2920	3221
B9EV82	2891	4124
Q60EY9	1595	2394
Q7XDY9	1968	2768
I3QD45	1717	2549
Q10BJ7	3018	5662
Q5QMK7	3332	5160
B9FLT3	29	47
Q8H3I3	2171	3538
Q8S3R2	2979	3835
Q8H3Q7	2613	4309
P49027	2267	3407
Q10MX3	1586	2182
Q6AVG6	2677	3740
Q8W1L6	2101	2933
Q6K5G8	789	1287
Q7XLG5	2385	3175
Q8S6N5	1576	3370
Q6ZD89	1826	5543
Q7XLP7	2293	3439
Q0J3D9	264	695
Q0JK67	1581	2343
B9FBT5	646	1195
Q6ER94	6005	7165
Q6F361	670	643
Q6YW46	3270	5357
Q10M12	1610	3993
Q8W2Z2	1687	3139
Q67WN5	921	2139
Q6YXT5	1496	2921
Q65XK0	2206	3020
Q0JGY3	2589	3570
Q6K4K9	1665	2993
Q5N821	2483	3476
Q8S3P3	1595	2194
Q69P84	2284	2785
Q6ZK86	2057	3133
Q69LE7	2189	3106
A3A568	2481	3354
B7SDF0	2469	4391
Q5Z4M6	2322	2908
Q10MQ2	1795	2849
A0A0P0WRU0	109	120
A0A0P0YB77	11	17
Q6Z5N4	1977	3174
Q8LQ68	1456	2294
Q10PW2	665	885
Q6YWJ7	5879	5958
B9FUP9	1926	3065
B9F1C2	2425	4396
Q688K0	2552	4218
B9FHE3	1901	2823
Q6ZEZ1	3149	3702
Q84Q83	1665	2322
A3C4S4	1268	1597
Q6YWR8	3137	4130
Q9AY71	1800	2307
A0A188I036	3056	4936
Q2QRV3	2566	3353
Q53N80	1875	2180
Q7EY18	1535	2429
Q69JX7	2303	3409
Q5Z8V8	1605	2278
A0A0P0Y248	2226	4853
Q70G58	1980	2673
Q2QX58	2814	3488
Q76FS2	299	953
B3IYE3	1695	3325
Q69SV0	2655	3271
Q69LA6	2792	4181
Q2QM69	2460	3346
B9GDE8	1250	1878
A3BCY2	721	1233
B9FF68	2419	3037
Q10N21	2443	4303
Q9SXP2	2777	4109
Q8RZW7	1667	2254
Q6H443	1476	2504
P12331	1065	866
Q0DEF1	2769	4523
Q7XRB6	2356	4244
A0A0P0XLG1	492	805
Q53RB0	2110	2991
Q6EUS1	1090	2926
P35683	2558	3966
Q75IQ9	1734	2326
Q75M32	2816	3602
E9KIT0	8257	11394
Q0JHF8	3787	4179
Q655T1	415	643
Q60E66	2088	3021
Q75HJ3	1670	2822
P38419	1813	2070
Q84PB4	5206	6496
Q10MJ1	1771	2583
B9G3G3	434	570
A0A0P0WUR5	2272	3637
Q6ZHC3	1727	2880
Q6Z702	2331	3824
Q6ER49	1791	2381
P93407	3048	3669
A0A0P0XEB3	1711	2269
Q0JMH0	2798	4310
Q6Z3Y9	2173	3769
P48642	1985	2507
Q8W3J0	1876	5558
Q654S1	2869	5669
Q69S39	5444	6644
Q75G91	2156	3257
Q6K689	2468	3233
Q8S0J7	2480	3111
Q6ZFH9	2025	2360
Q7XXS4	2563	3430
Q6Z8Z7	1807	2113
Q8W3D0	561	802
Q2QLJ0	2381	2990
Q8GZY2	1503	1900
B9G3B3	1105	1749
Q5ZEN1	1892	3074
Q7Y1I5	594	996
Q6Z8K7	1556	1831
Q2QME5	2337	3665
Q8S9Q6	1740	3395
Q5VNT9	1119	1623
Q94JA2	2156	2678
P52428	1898	2869
Q0JM17	2348	3349
Q8H631	2078	3327
Q84M73	1937	2002
Q2R1V8	1720	2709
A3ATH4	2329	4428
Q84P97	3441	5025
Q9LG77	2736	3356
B9F2X6	2352	3660
P42862	388	550
B9FDD1	1539	1996
P12330	2163	2274
Q7XV11	8557	12879
A3BQD6	2455	3861
Q9ZST0	1451	1870
Q0JAF4	3457	3925
A0A0R7VIP9	2144	5725
Q5U1N4	1162	1616
B9FQQ6	959	1236
Q0J8G4	1468	3710
B9F1R2	1829	2882
Q53PC7	1478	2727
Q0JD02	1391	2310
A0A0P0WAB9	1858	2619
B9EYE7	2006	3039
Q7XPL2	1660	2493
A3A5J9	2879	3821
Q6ZF30	6548	6412
Q10MB2	1790	2560
Q6Z411	6056	7618
Q0J0N6	1555	2515
Q9AR38	1149	1812
P49397	1732	2744
B9G3I1	1330	2293
Q6YYV1	2110	3523
Q10HC9	86	67
Q0DX85	2477	3229
B9FU86	1357	2215
Q67UL5	2601	3612
P49199	2092	3639
Q6Z2Z3	2055	3516
P49398	2580	3958
B9FM56	1961	3464
Q5TKJ2	2097	3745
B9EY00	1870	3023
Q69LC0	3305	3470
Q75L45	1608	2594
Q9LSU1	1465	2520
A3BM61	1052	1548
Q0J5V5	2132	3730
Q9LGQ6	1448	3312
Q65XA0	1381	1740
Q33E23	1329	2313
Q6YYW3	2353	2903
Q0D9C4	1017	1772
Q5W6H1	2389	3978
Q6YPF1	367	561
Q2QVC1	1957	3042
Q943K1	6827	6243
Q9LD82	791	1230
B9GCX0	1819	2762
Q8S7H8	5285	6054
P29545	2089	2890
Q6ZIV7	2561	3933
Q53JG0	2197	3831
Q8S7Q0	1974	2970
Q75HJ0	287	460
Q8S718	2986	3353
Q84YK8	717	739
Q0JJ47	1665	2733
B9F4B5	156	344
Q852M0	929	1294
Q6Z6B5	2478	3763
Q7F190	2458	3794
Q7XKF3	1559	2038
Q75IM9	2346	3205
Q94CR1	110	422
Q0DMV6	1622	2426
P42211	1805	2389
Q0JLB5	1333	2344
Q2QXR8	120	138
Q7XR98	504	604
Q84PA4	2891	3368
Q6ZJ16	2313	2625
A3AHG6	1760	2309
A3AG67	1410	1832
Q9ZTS1	1468	2346
Q10N97	1141	1571
B9FW82	2470	3642
Q8W0E6	1046	1495
Q8H616	81	342
Q6EUK5	1800	2276
Q8H8D6	2947	5407
Q06396	113	158
Q7G649	2773	4297
Q6YXI1	1523	2206
Q7X6F6	2027	3497
Q8S1N3	2615	4333
Q65XA0	1868	2647
Q4ADV8	1385	1869
Q10AZ7	1389	2265
W0RYD3	1958	3212
P31924	1184	1880
Q5W727	1641	2385
Q42465	2544	3540
B8APB5	2754	4088
Q94JF2	2479	4291
P35684	48	67
Q6YPF2	1542	2229
B9FJG3	23	27
Q6ZIY1	1880	2915
Q650W6	2280	2878
A0A0K0LRC8	1234	1620
Q0JMN6	1614	2866
Q0D4F7	2096	3400
Q6Z382	1491	2970
B9G7K8	1479	2096
Q75IJ1	1848	3461
Q337E9	2522	3770
Q9ZTP5	2050	2350
B9FVD6	2234	3510
Q0JKD0	1391	2503
A2ZW27	139	207
Q75H72	2467	3311
Q8LLN0	1487	2430
Q8LQN2	1880	3191
B9FM04	271	397
Q94LR9	1080	1949
Q338N8	1723	2544
P0DKJ9	2038	3096
Q0J7U6	900	1687
Q7XM88	2302	3290
Q6Z4G3	291	822
Q7F1F2	2005	3527
Q6YTT3	1188	2106
Q6ASR1	1554	2747
Q5Z7J2	894	1418
Q6Z4K6	1392	2346
Q7XBY4	2310	3132
Q6ZG77	1774	2573
Q8LNF2	2818	3916
Q6ZJJ1	2834	3436
Q2R480	647	1075
Q2QMG2	1018	1270
B9FMM1	1466	2671
A0A411DB77	2078	3290
Q0DG76	1753	2102
B9EXN4	1454	2502
B9FZJ0	4946	4436
Q5SNJ4	2013	2780
Q69QD5	1646	1988
Q8GVZ0	1474	2035
Q0DJ73	37	47
B9FBP6	1374	2172
Q6H4P7	436	542
Q654U5	1465	2589
Q75IR7	1713	2615
Q2QS11	1755	2850
Q6ZGM0	1303	1972
Q5VQ78	642	1168
A0A0K0LR91	3022	4417
Q0E446	1163	1752
Q6ZD35	1203	1830
Q0JP03	961	1681
B9G280	1747	2061
Q6H667	1811	2432
Q94CN9	1183	2017
Q851Y1	1536	1908
B9FNR2	1216	1617
A0A0P0Y2X7	46	87
Q69X86	1581	2370
Q6Z1J6	1976	2775
B9EUU5	359	680
B9F3U0	1761	2422
Q10NY2	1465	2704
Q6F4F5	1725	3257
Q5CCK3	754	1156
Q7EZR4	1125	1770
Q2RAP4	1914	2493
Q94IW5	67	200
Q6Z6D6	1277	1872
Q69XM6	1558	2847
Q7XU38	1539	2888
Q0JFI2	568	1000
Q2QN17	1681	2603
Q8L5K0	3848	3225
Q6ZJI3	1623	2973
Q5Z4E0	2443	3793
Q6ZFX8	1425	2408
Q5JMS4	2427	4560
A3BVI9	1825	3149
Q7XMK5	2926	5213
Q7XT99	1646	3231
Q6AV23	1639	2848
Q6H6D2	1350	2128
B9FDE0	1194	2060
Q84SS7	2104	3126
Q0JGZ6	1182	1965
Q6Z4E4	1650	2304
Q5W676	1408	2309
Q53K24	1045	1981
Q7F1U0	1084	1465
Q0JNK5	955	1626
Q93Y73	1154	1638
Q69YA2	581	1121
Q8W426	433	700
B9GDI1	1370	2262
Q7XQN5	1800	2606
Q5SNC5	1251	1733
Q5U1N2	584	969
Q0DJT2	1406	2190
Q6YY17	823	1198
B9F6V9	2169	3503
Q6ZH98	2779	4876
B7EKA4	269	807
Q10R45	1370	1955
P49210	1327	1808
Q8H8W1	1790	2654
E9KIP1	4015	4864
B7E7K3	1682	3389
A3A338	1585	2312
B9GCT2	233	384
Q5Z6U5	1905	2793
D0TZK6	1389	2273
Q7XMP6	1507	2668
B9GC28	1390	1839
Q84NN4	1799	2416
Q53QR8	1560	2343
Q7XCK0	1493	3054
Q7XTB1	1119	1744
Q69XR7	1191	1726
Q6ASU8	1333	2094
B9G4Q6	1201	1603
Q84ZC0	1355	2108
Q84T92	987	2081
Q0J0H4	478	876
B9EVS6	865	1977
B9FFX9	1547	2410
Q2QWU7	856	1503
Q10I42	1926	2537
P41095	1625	2334
Q0JPA6	5164	8504
Q6YZ75	1432	2012
A3BMS9	1793	2909
Q6K4J4	1344	1591
Q6Z965	1075	1843
Q8LR75	1026	1420
B9FNU9	1209	1819
Q7XIK0	1227	1496
Q8H5N9	2048	3539
Q6YZK5	2010	2560
A0A0P0XUE2	1420	2087
Q67UK9	2511	2814
B9FS74	1355	2015
B5BQV2	1761	2607
Q109L0	1450	1802
Q6H4V1	566	838
Q9LGU6	41	61
B9G2I5	1661	2374
A0A0P0WNT5	1135	1410
P93844	661	1364
Q8H4J8	1393	1781
Q43008	2080	3017
Q2R330	1240	1924
Q5VQX1	1538	2152
Q7X5X9	1410	2190
Q6EUS6	1356	2209
Q53LU9	2130	3172
Q2RAW0	35	53
Q6ATS0	1413	2141
Q8H4E0	996	1452
Q8W250	1309	1637
Q942X6	56	56
Q10R10	1207	1757
Q851Y6	1328	2189
Q60E59	1278	2051
Q5KQJ9	811	1158
A3BQX7	1576	2800
Q6L4H5	471	703
Q7XTJ3	1159	1847
Q5VRX8	1645	2813
Q2QM23	1705	2356
Q5JKZ9	1143	2051
Q8LI32	928	1212
A0A0P0VRQ0	1271	2024
Q9XGP7	722	1809
Q0D7W4	1290	2073
Q6K1X5	1052	1562
Q653F6	1191	2128
Q69N33	1117	1617
B9G0C7	1336	2081
Q5VME5	1389	2759
Q5Z8V3	1887	2327
Q7X720	251	880
Q8LLP2	699	1217
Q5N7W3	1437	2353
Q6K2Y3	1840	2797
Q0DM51	1195	1597
Q6ZD10	1084	1748
Q2QYB7	1021	1369
Q75W16	871	1828
Q8H4B9	2129	3456
Q5JK10	1691	3138
Q0JCD0	562	765
Q69UF2	1959	2689
Q6Z050	914	1623
Q6ZXK6	1203	2137
Q69IK7	1696	1885
Q0DBN4	414	559
Q5QLG3	2199	2445
Q75KR1	137	178
Q10PV6	1874	2575
Q7XNX6	1753	3178
Q53PH6	1525	2356
Q9SDG5	1285	1972
B9G712	1895	2450
B9FLJ3	1253	2424
Q8LMR0	905	1556
Q8LHD1	990	1570
Q6YY47	1476	2673
Q851S8	1306	1963
Q6ZBH2	1840	2828
Q0JBV4	769	1080
Q8H4Q9	1464	2422
Q6K6Q1	769	2009
Q69TY5	2070	2904
Q6YY64	1697	3057
Q0DWH1	1949	2798
Q6Z1G7	1117	1659
A3AQX8	1241	1677
B9EZ91	1077	1455
Q9AY75	1333	1907
Q0JAI2	1149	2016
B9FXY3	1243	2166
Q6Z744	976	1514
P53683	672	1326
Q6ZAA5	893	1675
Q69R65	112	179
Q6Z6S1	1821	2583
Q6Z8J5	1273	1487
Q0INM3	1495	2040
Q7XTM8	1254	1496
Q7F8X9	1384	1940
A3BU52	655	839
B9FQ68	1115	1810
Q6L4S3	1380	2173
Q9FWV8	954	1392
P46465	69	136
Q6ZKZ4	235	428
Q9ARZ9	157	286
B7EYZ0	1495	2688
Q8L4L4	1927	3023
Q6H4V4	1578	2466
Q7XHB3	1393	3247
Q6ZI55	1114	1669
Q0JAC6	796	1324
Q69X22	597	1078
Q6H6B9	846	1281
Q9FXT8	1042	1758
Q6YUK5	1232	1970
Q0DUI8	1329	1679
Q7XVM2	1725	2768
Q0DKP1	1347	1996
P51431	6689	12310
O80414	2462	3317
B7F6I0	1182	2006
B9G6F0	1066	1541
Q7X8Z8	959	1405
B9G0B8	735	1140
H6TFZ4	142	276
A3BLC3	1553	2133
A3AYP1	807	1059
Q10MS4	1391	2392
A2ZZJ6	1025	2573
Q6ZIW7	326	492
Q84PW3	1344	2154
Q6ZBZ2	4041	5850
E3WF37	678	1184
A3AIY6	1003	1731
Q5VPR6	2303	3858
Q2R4A1	1628	2777
Q7XTT6	1569	1936
Q6YS11	1768	2572
A0A0P0Y445	1686	3154
Q2QNF3	1150	2120
Q7XTK3	970	1473
Q109G2	561	792
P0C497	1375	1822
Q2QQM3	1635	2538
A0A0P0X2H7	958	1413
Q84VC8	1223	1687
Q8H8C2	1280	1976
A5HEI2	841	1190
Q0D582	1270	1830
B7EW55	1914	3394
Q6L4F8	641	1098
Q7XPV4	1364	1560
Q84QA8	1339	1709
Q6ZG90	1866	2496
Q5NAI9	803	1570
Q5VRH2	998	1299
Q7XR19	863	1149
Q9LST9	977	1484
Q6YUR8	1434	2434
B9FVM5	1641	2118
Q69JZ2	1431	2010
Q60EA3	1806	2604
Q94CN1	910	1554
A0A067Y3P4	390	758
Q5ZA32	1406	2366
Q69NF3	1065	1531
Q5NAY4	1437	2219
A3BGL5	2073	3625
Q6F2Y7	683	1080
Q84VC9	1104	1352
B9FAQ6	889	1521
Q9FTG9	1025	2137
A0A0N7KCY0	1926	3230
B9ESX6	1402	2184
Q53PY7	1069	1385
Q6ATY4	3231	4064
Q7F7I7	223	361
Q6ZHE5	1540	2420
P46466	1285	1972
B9FQ86	581	1007
Q0ILB9	985	1376
Q65XN1	1132	1793
Q93WM3	1602	2639
Q850L8	100	211
A2ZVC0	1815	2716
P40392	2452	3948
B9G4J9	1361	1986
A3AI13	1903	2757
Q2RAZ7	215	374
O22386	1222	1762
Q84P62	1645	2636
Q0DI00	12	13
Q0JBF1	895	1120
Q6ZGS9	1004	1593
B9FX31	986	1416
Q10LV7	2317	3033
Q5SNC0	1101	1747
Q53JI9	1317	1836
Q10RX2	1244	1973
Q2QPD4	1276	1697
Q7XAL3	752	979
Q10KF1	810	1316
Q688X1	256	370
Q75IQ4	1270	2108
B7E4J4	1331	2811
Q84TA3	1369	2227
Q6ZG42	539	728
B9FCH2	1359	2200
Q5WMX0	1587	2632
Q7XBW5	1823	2207
Q65X08	979	1525
B9FXS4	1174	1643
Q7GCH3	1031	1661
Q0E0Z3	587	843
Q8LHG8	1083	1604
B9EUP0	100	152
B9FS66	976	1456
A0A345YV62	8502	11463
Q7FAT6	1629	2781
Q7XW32	784	1113
Q33AF5	1058	1900
Q5N842	898	1023
Q0E2K1	742	1168
A3AI33	1340	2907
Q0DJB6	1200	1908
Q10LR6	778	1150
Q2QNF7	674	1163
Q9ST27	1200	1719
Q60DT7	639	1194
Q53RP2	2942	4492
B9G4B3	232	364
A3C1M3	1816	2050
P0C443	931	1414
B9EVX0	1463	2503
Q688Q8	1232	1724
Q84M68	823	1135
Q5Z8Y4	889	1420
Q9ARP1	1537	1936
Q6ASX7	303	442
Q941V2	1381	1935
Q75T45	1269	1130
A0A0P0W1J8	849	1451
Q7XTG7	1266	1764
Q0IWL9	926	1249
Q84LG6	1106	1735
Q2RB23	100	152
B9EYD6	1021	1807
Q5ZBH8	1116	1942
Q9SLX0	725	1241
Q651F0	1030	1595
O64437	908	1237
Q6AVB7	1339	2231
Q6Z7R9	136	186
Q6H8E4	1591	2264
B9FBC1	1486	1598
Q69TY4	598	947
Q10LR5	1089	1910
Q53NR8	728	1331
Q0J709	1430	1517
Q9SNL7	1086	1594
A3AX85	201	349
Q5NAI4	1177	2041
B9GBP1	1195	2027
B9FLJ6	55	92
Q6Z0N5	1295	2121
Q652S1	1004	1528
A3C6Q6	2002	2046
Q10T66	606	849
Q69V60	1228	1822
A2ZNA8	530	1366
Q2QN11	1488	1574
A0A0P0XV01	791	1223
Q6K973	913	1467
B9FCX4	654	862
Q6K6C2	1343	1845
Q6ZKB1	666	1145
Q6K548	1062	1414
A3C4N5	647	1209
Q2QNS7	2534	2273
B9G551	1002	1420
Q6H7M1	973	1929
Q42972	597	944
Q7Y0A2	849	1501
Q08480	1229	1847
A0A0P0VFD3	744	2553
Q69U05	818	1060
Q0JF82	1072	1697
B9FZN8	945	1472
Q84UR8	1366	2499
Q6AUN5	877	1283
Q6ZJ08	604	1206
Q10LW5	907	1196
Q0JCK5	818	1114
Q653Z1	1775	2222
Q8LQS5	1091	1942
Q5Z7L0	801	1393
A0A0P0W2S8	1470	1427
B9FRJ7	1117	1865
Q8W423	926	1424
Q6KA61	1029	1356
Q8W422	43	82
A3AUK5	839	1252
Q69T78	988	2095
A3BRT1	1391	2064
K4FDV3	952	1254
Q6T5D1	223	352
Q7XIK7	59	103
Q7XAN4	783	1113
Q6YV23	1158	1511
Q9FTH0	1005	1769
P55142	1452	1400
Q0IMX5	746	1312
B9G1W3	872	919
Q6Z3X5	114	178
Q6ZL94	1392	2219
A0A0P0VRI0	1969	2995
Q0D5S1	782	1043
A0A0P0WZL3	946	1707
Q6YPG2	296	401
Q10LR9	1035	1400
Q5Z6P9	589	904
Q8RUI4	1075	1570
A3AFU4	18	54
Q8LIX8	1078	1427
Q651C1	821	1142
Q655Z0	58	68
Q10LT8	1215	1865
Q6H7M7	1077	1800
Q6ZG03	1578	2383
Q0JDA2	1051	1613
Q655G1	1235	1824
A0A0P0VRK8	1237	1658
Q0DVI1	1397	1689
Q8H8D8	1734	3531
Q8LH97	1180	1955
B9G1B5	940	1507
Q7XBY6	580	1042
Q9ZWR4	638	1029
Q10JD1	2023	3500
Q7XTP6	808	1041
Q0DBD3	136	198
O64464	1281	2097
Q75GB3	962	1569
A0A0P0VBK7	222	393
Q6F2U9	1235	1825
Q0DID5	1724	3043
Q6ZLD7	86	120
Q2QWN3	2610	2034
Q5QMH1	850	1386
Q84ZP1	1774	2967
Q10NP2	1068	1646
Q10N98	320	463
Q0JFH7	1277	2299
Q6YZH8	1076	1730
A2ZS73	1127	2132
Q7XLR1	853	2402
Q10MC7	1023	1609
Q10I26	755	1162
Q69JF4	565	784
Q10BT5	203	227
Q5JKH9	644	1007
Q5JNJ1	813	1363
Q84M87	968	1668
A0A0P0WXQ4	1965	2945
Q75M01	866	1186
Q0JKK9	133	192
B9FXV5	1206	1900
Q5N8G1	1112	1526
A3BYC3	766	1151
Q2QWM6	1208	1326
Q10LW8	1201	2040
P0C0L1	812	1410
Q6AVZ8	1072	2466
B9FSC8	871	1236
Q9FR35	1729	2839
Q60EF6	25	35
Q6KA00	1381	1832
Q9FYP0	1111	2107
Q9ARU4	933	1198
Q7F4T2	894	1420
Q6Z8P2	1182	1966
P37890	1114	1553
Q0JR27	869	1162
A0A0P0XBM6	1147	1777
Q5VS74	1132	1727
Q5TKQ5	1004	1349
B9F2N9	1271	1893
A0A0P0XPG5	820	1434
Q6H734	765	1256
Q9MBF2	990	1304
Q0DG35	380	569
Q10MW3	892	1814
E9KIP6	1432	1836
A0A3R5SQC7	1108	2006
B9FRZ1	335	233
Q2R1S1	1426	1841
Q35322	892	1565
B9F8H2	1011	1807
Q5VNW0	1261	1925
Q6L4S0	1218	2174
B9FVT8	164	237
Q8H3R5	735	1029
A3BNM4	1219	1858
Q5ZB95	1377	1665
Q93WY5	1322	1517
Q2QMN7	818	1297
Q6K6A4	1263	1904
Q2R068	580	751
Q7XMK8	967	1460
Q10AT9	1003	1428
B9GCD1	1165	1759
Q7XQJ5	961	1070
Q9AWU6	1025	1737
A3BH76	685	949
Q0D840	2633	2975
B9G0A9	1118	2073
Q6ER90	916	1270
Q8H2Q5	890	1420
Q0JQZ2	838	1688
Q0E2S4	702	1219
Q53P72	1062	1693
Q75LR5	142	229
Q0JDT1	1415	1670
Q10MD1	1112	1598
Q6ZFU6	776	1049
Q6H8G2	57	102
B9G0A4	1023	1363
B9FPV2	802	690
B9FE54	786	1375
Q0JQ62	561	790
B9FCV2	1865	3004
P40393	1642	2753
Q2RBD2	1626	2251
Q84SC5	930	1122
Q7DNB2	350	505
Q10RT5	777	1119
Q8H590	2113	3216
Q10QW8	1203	2207
B7EEW9	323	585
Q852A3	1007	1468
B9FLB9	933	1505
Q10T48	1024	1592
Q6H798	551	896
A0A0P0W4D5	759	1250
P0DO03	1028	1477
Q6ZGC2	1580	2054
Q6ASR0	1016	1422
Q7XNV4	1068	1568
A3C6G9	2678	3274
Q7XQC9	1552	1837
Q67J16	801	1353
Q2QMX9	1509	2292
Q6H450	1315	2461
Q53RK7	970	1169
B9FI48	1199	2041
Q5N7Z9	313	508
B9F272	68	152
Q84PB7	1455	2008
Q5U1Q2	873	1594
Q10S72	604	942
A3BP48	1248	1853
B9F7U9	1392	2053
Q5Z5T3	658	1156
B7EBF9	1518	1953
Q8H8E0	1334	2046
Q942L2	1061	2098
Q8RU33	1192	1883
Q2QVB4	933	1387
Q6K471	721	967
Q6Z7B3	985	1248
B9FMK1	282	508
Q6Z875	785	1297
Q7X8I9	714	1101
Q5JNL2	987	1404
Q2R483	1044	1467
Q7XXR8	136	182
Q7XLG9	1272	1807
Q75HI6	837	1216
B9FTG2	1014	1393
B9FCT6	2189	2802
Q7EYR6	371	587
Q5JL23	897	1389
B7EFQ4	51	112
Q0DXR0	285	844
B9FKJ9	734	1079
B9EWV6	572	796
Q53QK3	565	883
Q9SDK4	649	1143
Q7XBZ9	740	1311
Q0E4R7	74	132
Q6K215	1139	1589
Q0DFC9	2666	2901
A0A0P0V197	860	1347
Q0IXP9	1285	1709
Q75HY2	1733	2476
B7FAE9	1684	1836
Q943W5	817	1139
Q10A76	971	1399
B9FJD7	696	905
Q42456	974	1750
B9F5B9	991	1523
Q10M94	766	1079
Q53WK4	928	1377
Q0D405	88	122
B9FZQ4	942	1417
Q6YZJ0	967	1263
Q5Z9H8	1355	2325
A3A9C6	1088	1464
Q53QG1	252	319
Q2R3A1	585	2022
Q7XRE7	856	1295
Q53JF7	577	898
Q5W6F1	836	1500
Q9LST6	940	1456
A2ZVI7	535	852
A0A0N7KH54	134	179
Q8SA35	1577	2229
Q75HQ7	138	263
Q8RYZ1	793	1365
Q93XI4	560	901
Q75IZ9	1057	1594
Q2QT32	321	487
Q650Y5	994	2028
P17070	757	1379
Q656T5	1362	1599
Q69LD2	556	892
Q6K4T1	1205	1814
Q2QXT1	1035	1593
Q6Z671	875	2115
Q75LJ3	832	1181
Q75J18	1441	2562
Q69NF7	1810	1880
Q84TA8	584	1135
B9GBE2	1032	1331
B7EDJ0	882	1245
Q941Z0	592	884
A0A0P0WH35	1145	1479
Q8LMR3	674	1059
B9FWS5	627	927
A3BNZ2	942	1633
Q6YZX5	688	1013
Q75KD7	814	1324
Q10M45	880	1389
B9F9X9	599	836
Q8RUM9	979	1262
Q2QUH8	1203	2079
Q6ZL95	2510	1650
Q943F3	991	1823
Q5VR12	965	1533
Q5SMU8	842	1286
Q2QLS7	1089	2898
B9FUR1	1236	1994
Q7XPI5	1050	1351
Q6Z7F0	520	725
Q7XQ93	910	1209
Q657T1	532	788
Q5ZA98	4606	3359
B9FVH8	1034	1604
Q0D6H5	1111	1703
I3RUB2	792	1180
Q10QG2	754	1247
B9FX08	971	1497
Q6Z9F9	1049	1890
C7J8J3	41	58
Q338Z4	729	1046
Q6H7S2	46	60
Q7XJ39	1179	2380
Q0D6L9	773	1232
Q5SN59	812	1169
Q7EZD2	1070	1639
Q5N7L5	669	868
Q7XI14	958	1396
Q7FAL5	985	1255
Q6ZIT9	1603	2015
B9FS99	595	1927
Q67UF5	860	1429
A7J2C3	229	477
Q53NW4	807	1338
A3AGM4	231	553
Q84ST4	1400	1799
Q0DG05	2884	3464
A0A0P0X5N3	588	1079
Q8LIB1	743	1190
Q7XVK1	1092	1719
Q7XDI5	696	1954
Q69RG8	890	1261
Q8H8C7	352	491
Q75M18	1210	1652
Q94E65	482	860
Q10QL6	728	1118
Q0E2I8	137	176
Q6K9C2	731	1033
Q6K4S7	1007	3426
A3C6S8	902	1514
A0A0K0LQZ8	2109	2077
Q69MW7	1193	1675
Q0E3C8	370	551
Q9LGH4	190	340
A3AAZ1	1172	1683
Q6YTX5	836	1469
B9G6U0	652	936
B9FBE7	661	1108
Q75LJ4	1094	2221
Q7Y0E8	856	1294
Q8GU64	1087	1541
A0A0P0WAX0	724	1087
P0C488	657	779
Q2QND6	1506	1936
D0TZS8	895	1518
O23877	921	1438
B9GDT7	584	1001
Q9LSU0	466	766
A0A0P0XHD8	4318	7488
Q75I27	1110	2631
Q6Z2T4	1094	1545
Q84VG0	829	1398
Q9LRE9	1805	2624
P35685	1718	2653
Q337Y2	1094	1829
Q5JNL6	1040	1665
B9EU97	766	1043
Q6ZFT9	207	456
Q6AT40	1189	2276
Q7F354	655	935
Q0D673	725	1144
A3BUY8	1159	1381
Q7XSQ9	1242	2092
Q7XN11	716	941
B9G1U0	1255	2383
Q5WMY3	679	1257
Q9LDN2	840	1315
Q5VR15	664	1100
Q2R1M8	276	419
B9FXP9	354	558
Q8S7N6	77	144
Q6ZJW9	1016	1554
Q851F6	621	843
Q8H859	1094	2053
Q6Z2T8	928	1272
Q10MD5	828	1570
Q0J0F4	995	1557
B9FLX9	1751	1835
Q10MF8	731	988
Q69TX3	148	261
B9F6R9	611	1323
B7EW17	1031	1572
Q10QF5	793	1478
P14654	177	273
B9G758	882	1559
B9FNT1	812	1741
P0DKK9	906	1278
Q7G3Y4	1750	2439
B9F3B6	865	1474
A3CFL9	761	1530
B9FVX4	1261	1529
Q6K7G5	437	873
Q07661	952	1246
B9G365	568	855
Q6K241	627	831
Q10LH0	708	1003
Q5Z7F8	776	1263
Q5VRV7	1072	1642
Q10Q05	458	770
B9FL55	428	628
Q6YX88	670	1139
A0A0P0VSE5	913	1291
Q9LX04	659	1061
Q6I5V5	492	665
Q0JBQ0	766	1181
B9FAE7	868	1586
B9FTS9	725	1141
Q6H444	914	1106
B9FZS8	815	1480
Q75LE2	926	1374
Q0ITU3	943	1258
A0A0P0XAY7	1588	2492
Q7XUF9	462	701
A0A0P0VTX8	690	777
B9GC71	678	989
Q7XUK3	738	962
Q0DJ99	98	220
Q7XMI8	794	1256
Q84ZL6	688	1008
Q5JK35	784	1185
D7PPK7	1123	1570
Q0JF58	459	819
A0A0N7KEB1	756	1073
Q69P73	792	1192
A0A0P0XAA0	568	942
Q6K8D4	921	1537
Q10Q53	676	907
Q8GS72	817	1330
A0A0P0XEB1	54	79
B9FI28	933	1340
Q6ZJ04	308	425
Q7F9Y6	784	947
Q8RU48	499	1182
Q0DRV6	763	1156
B9F0F0	994	1530
Q67IZ7	606	845
Q6ZC56	430	621
B9F0E8	623	1066
A3AYA8	626	1066
Q8S5M6	1372	2203
Q7XPU1	356	642
Q8LNA9	481	661
I3QD60	1294	1984
Q9ZP20	2441	2603
Q67J09	768	1144
Q2R2A3	193	323
Q9LIV9	154	242
Q5KQB4	517	1334
Q6ZLM6	909	1602
B9FY05	650	917
Q8LIB8	450	636
Q5ZDX8	756	1230
Q6H6I1	589	878
A3AQC6	441	614
Q0D8C5	735	1167
Q6ZD98	488	804
B9F4C0	521	777
B9F7X4	668	1127
Q6ETK1	815	1105
A2ZNN9	674	827
Q5W6C5	717	1010
B9FHU8	883	1470
Q84YY4	605	826
A0A0K0LR67	592	962
C7J463	669	1198
Q10N28	1654	1941
P35681	631	992
Q2QYK8	852	2210
Q5JK78	720	1154
Q7XLC9	879	1536
Q7XJB4	525	890
B9GEI0	998	1502
B9GCP8	837	1139
Q7XMI6	688	1205
A3BIK7	963	1418
Q10N90	611	899
A3BCS7	774	1398
Q0J4B8	883	1339
Q84NX8	182	345
Q6L4R5	870	1500
Q7FB12	1042	1549
Q0JNQ7	982	1246
Q5ZDH9	517	832
Q75LD0	268	480
Q6ZBX9	738	1109
B9G748	723	1316
E9KIR6	693	1128
Q40648	938	2348
Q6YWL3	201	360
A3AKQ2	563	973
Q5N9Z8	885	1381
A3BH68	1208	2020
Q6H5Y1	727	824
E9KIQ4	779	952
C7J2M5	86	128
Q6I583	621	930
E9KIS6	1169	1425
Q5JJM6	812	1012
Q0IQF7	788	1054
Q2R1K5	606	922
Q2QQ97	418	568
Q6Z6H0	109	166
Q6Z5M6	815	1333
B9FVG3	962	1159
Q8GTK1	1133	1279
Q6F321	1131	1939
B9FZ51	881	1374
Q5NB69	184	440
B7F845	474	726
Q8S5V0	726	1593
Q6Z6I4	1082	1713
Q6ZGL6	810	1066
Q6ZIK0	483	699
B7EBT7	1283	2487
Q0ITS8	349	489
Q69UI1	673	909
B9EY28	1059	1608
Q8H620	858	1081
Q7F2F8	935	1227
A3A0H5	927	1288
B9FWP5	1018	1386
A0A0P0Y3G3	1125	1528
Q337D4	747	1195
Q0IMS5	1338	1635
Q5N7W4	426	630
Q5JK67	763	931
Q7X7N2	731	1274
B9FN86	67	110
Q6ZCC2	419	597
Q0E4Q5	613	818
Q6K7V7	498	796
Q0DTV2	889	2147
Q7XI13	901	1496
Q8H879	664	1097
Q5QMN3	793	1198
Q5JN27	1149	1891
B9FJ04	673	1120
B9F6U6	897	1432
Q0DIY4	468	747
Q8GSE8	615	957
Q9LD61	919	1229
A3CG62	663	928
Q6AVA4	454	625
Q7XQP9	494	605
B9F116	975	1481
Q8S7W8	679	932
Q2QND8	632	1031
Q8S9S4	687	1117
Q10R17	873	1221
Q0JL44	623	1018
Q6YUH7	737	1357
Q5JJI4	1029	1688
Q7Y0F2	394	651
Q6Z9X3	717	1128
Q9FW17	898	1484
Q9XGX7	670	1167
Q10PW4	555	654
Q94EG1	781	1140
Q7XI39	726	1429
Q9AXB0	896	1343
Q6Z8I7	942	1478
A0A0P0WG50	575	796
B9FG92	731	1023
Q7F1H3	735	2049
B9EYI3	590	772
Q0DV32	910	1296
Q6ESI8	750	1162
Q5JLU1	502	822
Q6ER67	1041	1645
Q7XK13	844	1167
Q8W0C5	800	1338
Q6ETL6	517	690
Q6H852	521	1011
B9FF00	931	1212
Q7XHS1	398	609
A3AC56	583	802
Q8LHN4	916	1357
Q5SNA6	470	772
Q7XC37	997	1893
Q69XJ4	1152	1394
Q6YT00	408	673
Q9FP25	1146	1295
Q6EP57	419	581
Q5VPF1	102	154
P56724	569	956
Q7XHV1	667	951
Q2QYL3	644	1790
A0A0N7KN57	666	998
Q5W645	644	944
Q8H8U5	706	1125
Q8GRU7	656	1072
A2ZNT6	760	1260
Q9AS12	474	987
Q0JNU2	508	654
Q7XBW1	928	1448
Q6H7P9	506	846
Q7XIV4	738	1165
B7FAH8	510	744
P0DKK1	623	1363
Q6Z2X6	666	894
Q6K7V6	1104	1527
Q8S1G9	502	582
B9F5Y2	1189	1958
Q6ZGV8	962	1390
Q9LGA3	812	1352
Q2RAZ2	433	631
Q7XT72	1699	2016
Q8HCR5	970	1629
Q08479	658	1186
Q84MN8	448	705
Q7Y152	586	888
B9FYW1	916	1062
Q5EII1	253	293
Q65XA2	580	904
Q6K5H9	832	1450
Q7XAA5	565	812
Q67WU6	603	977
A3AXI2	825	1433
Q0IPE5	519	942
A0A0P0Y344	787	1215
Q6AVV6	915	2091
B7SDI4	613	766
Q6I5K9	581	952
Q6Z481	370	454
Q10MT2	409	677
Q84NY6	784	996
Q7XR61	543	708
B9FQE2	988	1245
Q2QNI4	67	75
A0A0P0WTX9	280	542
A0A0P0WI14	590	897
Q2R1G8	401	623
Q9AUZ8	435	689
Q75M19	596	813
Q0DSY8	629	988
Q7Y0D4	677	1145
Q5VNN5	421	615
B9FL15	68	88
Q6AUK5	687	887
Q2QV94	999	1777
Q94E63	259	444
Q7XLG4	585	622
A3AP46	1247	2347
Q53KM3	505	1027
Q5N7E8	912	1603
A3AP92	1226	1343
B7EF30	563	742
A3AHQ0	445	736
Q6ETQ7	1364	1597
Q5VS25	674	1108
Q6K1T2	605	817
Q0D6K6	719	995
A3AXT8	545	738
Q7XPH4	1016	1308
Q10P12	187	315
Q6ZHU5	904	1415
Q6Z1P3	651	954
B9FR10	439	700
Q6YUA1	588	1121
Q69X61	858	1569
Q5W6J3	770	1135
B7FA85	749	1224
Q658I3	667	1097
E9KIP3	794	977
B9GDY2	629	924
Q69Y12	901	1253
Q8GVH2	446	632
Q7X7T9	533	945
Q6F2V0	631	1090
A3ANB5	575	905
Q10G20	802	1406
B9EZ83	940	1736
E9KIT3	1156	1543
Q7XH05	220	335
Q69WA8	502	776
A0A0P0XFX4	269	358
Q7XR60	502	724
Q10KC0	29	73
Q7F1U1	332	431
Q5N7I5	1168	1481
Q5QNI2	547	1124
B9FY61	901	1406
Q6ZKK5	346	559
Q8LP96	856	1263
Q6H7Q6	933	1349
E9KIN4	806	997
Q6Z0E5	332	463
Q5U1N1	295	384
Q69UI3	564	831
Q5VS79	563	1317
Q10L56	912	1370
Q7XV22	868	1298
Q65XE5	797	1330
Q6K4P1	640	1070
Q7F2E6	550	713
Q5Z7N1	607	1105
B9FHD6	688	961
Q0IZQ2	492	745
B9F0A5	679	1012
Q653V7	553	1041
Q69NG5	635	947
Q7XV18	721	1446
O65037	793	1098
Q75IR2	384	571
Q6AUR2	626	876
B9G4E7	112	135
Q6ZC69	916	1154
Q6I5X7	145	280
Q60EW3	679	1071
B9F4C9	551	1015
Q6ZDG9	490	743
B9GC70	598	823
Q8S3Q3	614	1041
Q10LX6	606	732
Q10P51	917	1254
E9KIQ7	918	1153
P31673	463	714
A0A0P0Y9Y8	709	1311
Q0J006	751	1030
Q69PQ1	600	1071
B9FJU4	429	841
Q2QYK4	509	671
B9EWT0	636	770
Q8SB96	819	1222
Q6ZK49	361	480
Q6EUN4	2393	2596
Q8LR54	592	984
Q851P9	1231	1903
Q6K623	973	1268
Q5ZAJ0	476	825
B9EYR4	535	696
Q0JCU7	646	999
Q10ML0	767	1032
B9EX61	649	794
Q2QM55	140	227
Q5JMX9	835	1462
Q7XJX6	1026	1557
Q2QLJ8	778	1167
Q10QD5	913	1561
Q6F322	763	1336
B9F268	877	1278
B9F102	649	1087
Q8H6H4	691	938
Q5Z7T4	675	1154
Q8GTK2	345	518
Q6H7E4	517	792
Q94E75	199	303
Q655Y9	795	1122
Q10G81	832	1402
Q67W29	672	949
Q5WAB3	808	1304
Q655Q2	644	1092
Q5JKV2	456	661
Q6Z8N9	442	612
Q10LJ0	611	989
Q69S79	881	1278
Q67W82	113	271
Q9SNN5	1239	1840
Q69TT2	454	717
Q10NL7	783	1332
Q10SY1	663	1007
B9FY88	621	733
Q8S7M7	572	776
Q7XJ15	866	1183
Q2TJ67	121	160
B9F0Z2	574	856
Q9SDD7	401	584
Q6F3B0	899	1473
Q8H3I7	824	1216
Q0JNS6	245	363
Q762A6	452	668
Q8W425	334	597
A0A0P0XNI7	927	1222
B9EXJ7	81	128
Q6ZKI0	1030	1723
Q10S55	313	587
Q10SU0	740	1161
Q0DYB1	868	1104
Q84YK7	408	669
Q94J17	945	1496
Q6AT43	872	1287
Q948A1	212	325
B9FYC8	335	517
Q0J366	418	772
Q5KQD2	1073	1769
Q9LI34	472	776
Q6ZL16	607	896
A3A130	674	897
Q10NY1	712	1425
Q0JDG5	405	622
B9FID1	806	1352
Q7X703	629	868
Q2QLS0	497	686
B9EVW4	830	1052
Q5VMJ3	665	1252
Q8LQJ8	348	579
A0A0P0W1B6	348	517
Q5JLP6	387	741
A3AY37	689	1171
Q6L506	513	642
Q6Z4B7	626	1411
Q7F164	305	388
Q2QT46	670	1069
Q7XC34	691	1143
Q75HW4	586	1034
Q69X21	131	256
Q6ZI79	972	1198
Q69LD9	522	687
B9F473	660	935
Q10NH5	584	826
Q9LWS2	136	227
Q657L8	991	2350
Q0JL46	589	1045
Q7XC31	538	843
B9F7Y8	674	1093
P12153	779	1093
A2ZVG7	434	591
Q0DPA4	424	711
Q2R1N0	619	1134
A3AAM6	610	961
Q84M34	778	1247
B9F863	522	809
Q6K840	698	1078
Q7X8G7	552	799
Q2QNN5	602	942
Q5WMV3	565	925
Q9SDG6	676	1166
Q8LSQ2	625	940
Q53NP8	898	1688
Q69VT5	603	902
Q2R0I1	285	483
P49661	237	364
A3C7K0	384	687
Q6YYB9	566	821
Q7XUP7	793	1107
Q6AV34	527	802
Q7X6D9	589	1027
Q69SX2	1397	1882
Q0DWD5	443	706
Q84QT9	377	607
Q8RZZ3	443	675
B7EEX2	329	607
Q2QU07	821	1207
Q6K8U8	977	1165
Q8H5T5	537	1035
Q5WA91	1040	1617
B7E914	584	757
B9F5T2	1042	1485
Q6K6C4	500	721
B9FYJ7	757	976
Q7EZJ0	600	824
Q5NAM3	607	774
B9FR59	88	137
Q7XQZ5	901	1454
Q10S92	394	646
Q2QP84	606	1023
A2ZWZ6	841	1063
B9EU42	623	713
Q10KN9	566	1036
Q7XRA8	699	1017
A3C0H8	486	814
B9F2C1	608	908
B6RGY0	386	525
Q8H3S1	483	1253
Q75H81	842	1463
Q7X7I6	1048	1736
B9F7T3	141	222
B9FL20	757	1166
Q5SNN4	758	1176
Q6ZK21	596	963
Q9LST8	637	1666
B9FE37	527	723
Q0JNR2	701	801
Q2QTC2	586	901
Q2QNJ8	392	560
B9FLA5	1223	1578
Q0JJS8	557	724
P49216	586	901
Q6F331	764	1395
Q0E4D9	716	1277
Q8S857	1348	1774
B9G2G8	911	1365
A3BLL8	476	667
Q7XR26	525	1087
A3BIU5	202	386
Q0D8L0	590	924
Q5QMG6	277	564
Q8GTK9	719	1058
Q2QSR5	1511	2016
A0A0P0XFQ5	319	582
Q6EP22	1067	1390
Q2QX46	784	1650
Q5U1T0	38	53
Q10S29	579	849
Q8S091	1185	1325
A0MLT8	366	591
Q6YUS0	395	672
B9F3W5	546	771
Q6H703	457	705
Q10KB1	291	521
Q69WH2	785	1080
D5L607	848	1345
Q8GVY2	8	16
B9FWD9	728	990
A3CJA6	699	1094
Q6AVZ3	296	500
B9FLE3	223	339
Q6K9R1	665	919
Q6ESF0	694	1121
P0C485	895	1503
Q5Z4D3	339	566
Q7F4F8	587	903
Q109W0	310	497
Q8SAY0	724	971
Q2QN86	752	1189
Q5N861	465	777
B7F946	588	934
B9F6P5	828	1430
Q10LF8	607	890
A0A0K0LR65	539	794
Q6ZLK0	568	1130
Q7F8Y1	410	656
Q0DJZ7	608	1101
Q2QYY8	88	135
B9FE55	676	1208
Q6K705	830	1441
Q2RAL6	216	270
A0A0P0XGW9	642	1150
A3BWB0	296	410
Q8H2J8	246	309
Q8LQ70	834	1057
Q5ZBW3	706	871
Q6K1Q5	430	771
Q7XCS3	373	606
Q5WN07	776	1429
Q8H3M0	1170	1742
Q5VPQ6	285	652
B9FIK8	500	619
B9FNW3	708	1042
B9F438	1140	1376
Q0IZX5	550	942
Q941F5	559	1168
Q10MY4	492	659
B9FNQ3	727	1072
Q5ZA96	724	1031
Q0D8F0	487	1030
A3AGJ2	619	1055
Q6YYV0	732	938
O82143	544	782
B9G921	367	1128
Q65XC3	394	571
Q7X6P0	407	661
B9F783	729	1203
Q7XQ97	195	330
Q7XRI2	526	713
Q0JEB0	691	1067
Q6YUA7	544	802
Q6I683	673	1462
Q0JKD5	338	607
Q6ERL4	612	932
Q69T90	510	764
B9F7E5	574	602
B9F2U5	1033	1245
Q84T99	783	1014
Q5U1S8	5	21
Q2RBR1	575	841
Q7XUP3	472	625
A0A0P0WMJ3	312	397
Q6AUV1	701	1039
Q6EUK2	890	1300
B9G6M5	667	990
Q69T31	449	750
B9G6M0	688	836
Q9LWK1	341	608
B9F8X9	617	831
Q0INZ4	330	427
Q6EU14	408	919
Q53MP2	418	1203
Q10LH4	440	658
B9FUV0	571	949
B9FU88	506	749
A0A0P0WX00	537	902
Q945W2	244	740
Q7FAL6	792	1056
Q8S1I8	586	947
Q5VND2	602	879
Q75II5	483	785
Q6K1W6	1070	1698
P0C491	801	1187
B9FY25	360	479
Q93W16	215	247
Q10H93	843	1211
Q60ED8	486	777
B9F3Z9	618	768
P41345	112	243
Q84Q78	318	554
E9KIN2	451	580
B9EWV4	704	956
Q2QMN6	749	1019
A3BTD8	532	919
Q0JA66	391	1174
Q2QYD1	659	898
Q6YY42	398	731
Q6ZFI5	316	477
Q9XJ28	408	473
Q6ZGP5	720	1435
Q0DBM6	261	285
Q7XXR0	529	749
Q0DL03	335	635
A3BRY1	669	1063
Q10G19	544	888
Q0JAK9	742	2099
A2ZXK1	556	639
Q8GSC2	860	1435
Q6Z6A7	711	958
Q8GT95	345	495
Q0E3C3	818	1513
B9F8H3	745	959
P55857	1021	1531
Q7XU28	619	964
A3A2T3	608	964
A0A0P0W9I9	647	872
B9FUW1	195	271
Q8H530	433	760
Q336W8	781	1317
Q7F1X2	444	613
A0A0P0WGF4	600	1001
A0A067Y2M1	355	636
Q8H902	392	509
Q2QYL0	706	1658
Q7F8T6	445	967
C7IXK3	337	535
Q75PK7	46	117
Q6H6L8	1300	861
Q5WMY1	369	631
Q7F5L2	671	1135
Q6YUU2	411	554
Q7EYS3	528	842
B9F7D0	548	695
A2ZYH4	82	138
Q6K447	485	751
Q60DC5	698	1120
Q94DM2	224	263
B9F0B8	435	745
Q6AUF8	271	486
Q0DIC9	502	885
A0A024FLK4	542	707
Q6ZIA1	209	382
Q8LRJ2	499	833
Q2R9B5	422	698
B9FTL1	574	910
Q5N7B4	236	434
Q0J035	477	710
Q0E0D3	409	577
Q7XAL6	524	863
Q75HK2	704	1561
Q2QUF6	243	377
Q0JL78	927	1274
Q0J9B4	405	701
Q6L4L8	484	539
Q10KF0	36	52
Q7XSA2	89	128
Q6F4N5	271	639
Q10LG9	235	273
B9EV21	355	462
Q338J4	947	1292
Q6AUC0	756	1427
Q651B0	779	1025
Q67UM4	324	442
Q5ZBH5	313	460
Q5Z8H5	260	425
Q6ZKM2	556	853
Q69LL7	495	722
Q8LR61	488	826
Q5WMR0	806	1262
Q5N760	591	1152
A2ZVM0	232	417
Q6AVS5	285	419
Q6ATM4	790	1266
B9F770	542	714
Q0JE32	338	685
Q0DCB1	448	721
B9FBD2	374	668
Q8H7V0	209	344
Q60E58	473	836
Q60DA3	476	647
Q0D7W3	425	669
Q7XR06	410	628
A2ZPB5	645	889
Q654G0	377	579
B9F8I3	602	1056
Q7X7M4	566	893
Q69XG4	505	781
Q9SDD6	800	962
Q5YM05	349	658
Q75L87	560	825
A0A0P0YB50	55	63
Q8S694	296	480
Q6ZHS4	534	1544
B9FKX6	598	1070
A3BFZ0	446	689
Q6EUD5	768	1222
E9KIN9	514	612
Q5ZC88	38	58
Q0JNL7	997	1213
Q7XQE6	526	857
Q6L483	676	923
Q7Y1D0	553	1055
Q69V59	102	128
Q67VQ4	577	878
Q10SV7	587	832
Q2QZL4	594	713
Q2QYX6	405	639
Q69MC9	353	597
Q7XSW7	727	1042
Q7XTL6	132	252
A0A0P0WDT4	693	849
Q10SN3	391	597
Q6EQJ8	320	552
Q0JD42	510	689
Q94J90	269	455
Q7XVP0	269	378
Q8H632	520	852
Q7X634	502	739
Q653V4	97	129
Q6Z229	579	925
[truncated: 3,992 more rows]

## Sheet: Mutant vs WT all proteins
id	log2FoldChange	logCPM	LR	pvalue	padj	baseMean
A0A088BVM4	3.90401	14.3812	21.3879	3.75133e-06	1.34677e-05	132014
Q69RJ0	1.01166	12.7068	153.029	3.77484e-35	6.96067e-34	37389
A0A0P0Y838	2.28774	15.8409	9.63777	0.00190617	0.00448564	349698
Q339G9	0.174434	10.8045	41.1766	1.39076e-10	8.07345e-10	9465
P93431	-0.0378828	12.9846	0.54506	0.460343	0.558298	42302.8
Q0J7P4	1.27368	13.0145	343.151	1.31446e-76	5.84247e-75	46988.2
Q6ZIK5	1.5324	12.5344	1053.41	4.40797e-231	1.14147e-228	34107.7
Q10R09	-0.353929	8.40666	154.508	1.79361e-35	3.35935e-34	1745.5
E5RQA1	2.61288	5.74202	777.019	5.35246e-171	9.10836e-169	285.833
Q6YUX0	1.45009	12.7708	741.602	2.68785e-163	3.81162e-161	40037.2
B9F4Q9	2.37718	12.5932	2078.52	0	0	36779.2
Q6AT90	-0.154078	10.791	32.6196	1.12077e-08	5.38331e-08	9178
Q0DUR2	-3.24789	9.93708	15098.9	0	0	4384.83
A2X9L8	-0.198558	10.8097	53.5042	2.58044e-13	1.83841e-12	9270
B8APB5	0.468798	8.92357	367.322	7.16734e-82	3.42641e-80	2599.17
Q67UR2	-0.0686096	9.63576	10.6481	0.00110181	0.00269724	4145
A0A0A8JY15	3.30272	5.41198	806.126	2.51344e-177	4.53637e-175	226.5
A0A0K2JL42	1.53385	12.8755	583.137	7.79362e-129	8.00324e-127	43239.3
A0A0K2JL38	0.28196	11.1604	85.4287	2.40208e-20	2.55936e-19	12202
Q10CE4	-0.343055	10.5542	186.651	1.71153e-42	4.01335e-41	7694.5
Q6H4L2	0.0650969	10.5422	6.73758	0.00944024	0.0193217	7834.5
Q7XTK1	0.832193	6.09203	152.729	4.38927e-35	8.06868e-34	360
Q69UU3	-0.101624	5.67588	1.90548	0.167466	0.242624	265.167
Q0JKB4	-0.0508087	10.4811	4.2631	0.0389488	0.0683498	7454.5
Q01859	-0.442689	6.52001	65.999	4.51149e-16	3.84413e-15	473.5
Q84TA1	-0.019222	7.905	0.318905	0.572266	0.658836	1251.5
Q943K7	-0.245304	6.47486	19.5091	1.00123e-05	3.42129e-05	461
Q943W1	1.63101	12.6855	1096.93	1.53321e-240	4.15082e-238	38065.8
Q69QQ6	0.0721646	10.7258	7.4258	0.00642953	0.0136814	8903
B9FK36	0.0756337	10.5179	9.2169	0.00239792	0.0055421	7709
Q6ZI53	-0.134412	11.1076	20.2465	6.80795e-06	2.36985e-05	11443
Q651T8	-0.0078445	10.2975	0.111959	0.737924	0.800123	6581.5
A0A0P0WP33	1.38901	12.6353	738.359	1.36328e-162	1.8883e-160	36324.7
B9FK56	-0.315343	10.731	141.842	1.05311e-32	1.83402e-31	8711.5
Q7XD45	-0.131882	10.4998	28.4435	9.64715e-08	4.16667e-07	7512.5
A0A0P0VBL9	-0.740216	7.69207	412.725	9.35176e-92	5.11001e-90	1051
Q6YU90	-0.383182	10.4978	240.566	2.96071e-54	9.13679e-53	7381
Q0J0U8	-0.426672	3.40875	6.95101	0.00837718	0.0173781	53.5
Q0J4P2	0.0439679	7.97541	1.74542	0.186454	0.265674	1317.5
A3AY68	-0.069302	10.7365	6.8183	0.00902285	0.0186016	8887
Q9SNK3	1.41434	12.6696	183.863	6.94981e-42	1.59204e-40	37249.3
Q6YT73	-0.309468	11.1303	105.661	8.75006e-25	1.18985e-23	11487.5
Q6AVA8	-0.0546418	10.3226	5.37029	0.0204825	0.0385935	6677.5
Q7Y1F0	-0.42245	10.8111	241.581	1.77807e-54	5.51571e-53	9142.5
B9F813	-0.256904	11.0996	74.3784	6.44919e-18	6.07775e-17	11286
Q655S1	-0.146778	10.458	36.0832	1.89071e-09	9.80927e-09	7291
Q7XE16	0.17702	10.1857	59.5355	1.2011e-14	9.40043e-14	6160
Q6Z8F4	-0.364938	10.4576	223.283	1.73913e-50	5.07758e-49	7187.5
Q10RP0	0.123221	7.43998	9.40215	0.00216731	0.00504239	910.5
A1YQJ3	-0.120941	10.1086	28.9744	7.334e-08	3.20714e-07	5733.5
Q2QP54	-0.299384	10.1097	177.778	1.4812e-40	3.19639e-39	5674.5
Q6L509	-0.387078	6.19281	40.1798	2.31632e-10	1.31265e-09	378
Q69V57	-0.217511	10.6601	70.5711	4.43984e-17	3.98901e-16	8347.5
Q7X8A1	-0.481566	11.1737	248.107	6.71695e-56	2.13937e-54	11700.5
Q5JNB0	-0.191399	10.5836	57.1279	4.08363e-14	3.07875e-13	7930.5
A0A0P0Y1Y5	0.417052	10.3655	299.669	3.88972e-67	1.47562e-65	7082
Q40677	1.32718	12.6941	316.83	7.10329e-71	2.97938e-69	37717.3
P14655	-0.550664	10.7147	435.665	9.50502e-97	5.66119e-95	8481
B9G6E3	-0.215394	6.94826	20.8508	4.96493e-06	1.76019e-05	640.5
D0EKM5	-0.378235	11.0567	165.56	6.90116e-38	1.37011e-36	10867
E9KIM9	1.3514	12.6311	748.595	8.10864e-165	1.23834e-162	36146.2
Q10QZ4	-0.0113536	11.0145	0.153205	0.695491	0.765683	10816.5
Q6YZX6	0.0665351	10.5993	6.81049	0.0090624	0.018666	8152
P0C522	-0.0643501	10.6923	6.04863	0.0139171	0.0274108	8621.5
B7ENR4	-0.314528	10.7656	138.1	6.92957e-32	1.18941e-30	8923
Q9ASP4	-0.304541	10.2985	169.282	1.0617e-38	2.16557e-37	6463.5
Q2QU06	-0.1247	10.1563	30.2011	3.89483e-08	1.76542e-07	5924.5
Q10S34	0.0404863	10.1577	3.16734	0.0751248	0.121193	5991.5
Q67G20	-0.155899	8.28832	27.4771	1.58962e-07	6.70997e-07	1623
A0A0P0WKD6	-0.287591	10.2075	157.363	4.26432e-36	8.14048e-35	6076
B9FZG0	-0.16769	4.09731	1.72464	0.189097	0.268862	87.5
Q6Z7B0	0.237755	9.57288	124.054	8.19791e-29	1.30205e-27	4038
Q6ZFJ3	-0.486394	10.7097	341.493	3.01789e-76	1.33145e-74	8488
Q8H4V1	-0.285012	9.39646	173.968	1.00591e-39	2.10217e-38	3469
Q6ZFI6	-0.30608	10.3325	168.07	1.95348e-38	3.94404e-37	6616.5
Q337I1	-0.536683	9.76292	624.307	8.65095e-138	9.7217e-136	4402
Q10DV7	0.189763	10.4121	61.2842	4.94018e-15	3.98155e-14	7214.5
Q7G2N7	-0.0925973	10.2675	15.8511	6.85269e-05	0.000207076	6412
Q2QLY5	0.672871	10.3597	767.689	5.71823e-169	9.20481e-167	7159.5
B7EA73	-0.277992	9.55679	171.726	3.10549e-39	6.42232e-38	3877
E9KIP0	-0.38974	10.6848	223.095	1.91164e-50	5.554e-49	8396
B9EXM2	-0.0836385	9.77397	15.1169	0.000101056	0.000297084	4557.5
Q0E4K1	-0.0226097	10.5171	0.826375	0.363323	0.463401	7656.5
B9G449	-0.170201	9.73388	68.2165	1.46495e-16	1.27936e-15	4410
A2ZZX3	0.018241	9.13628	0.644355	0.422138	0.522063	2946
Q8L6I1	0.130801	8.60466	23.8068	1.06505e-06	4.07677e-06	2048
Q6H547	0.124385	9.67559	35.2807	2.85451e-09	1.4581e-08	4309
Q2R3E0	0.141409	10.1554	38.5392	5.36652e-10	2.9459e-09	6019
P17784	-0.144613	9.66739	47.8523	4.59574e-12	2.96879e-11	4218
Q0JKY8	-0.428786	10.9184	232.537	1.66763e-52	5.01638e-51	9842
Q9AUQ4	0.123487	10.4381	25.6593	4.07326e-07	1.64812e-06	7315.5
B7E5F1	-0.211126	4.07325	2.69587	0.100609	0.156701	86
Q6K8J4	-0.188942	9.58667	79.8312	4.07811e-19	4.11682e-18	3978.5
B9FR06	-0.215701	9.93511	97.5865	5.15551e-23	6.30518e-22	5055
Q8GTK8	-0.555525	10.1118	609.838	1.21329e-134	1.29042e-132	5592.5
A3BCW4	0.107064	9.66579	26.0585	3.31223e-07	1.35585e-06	4275.5
Q6K669	-0.229741	9.81125	113.706	1.51168e-26	2.18534e-25	4636
Q43007	0.148575	9.7908	47.1513	6.57141e-12	4.18602e-11	4674.5
Q8W317	0.186291	9.3974	73.1431	1.20584e-17	1.12219e-16	3564
A3C6D7	0.352713	6.83417	49.3924	2.09552e-12	1.40078e-11	600.5
Q5N725	0.202013	8.88555	68.177	1.49456e-16	1.3014e-15	2498.5
Q75GI3	1.15216	9.80119	2557.78	0	0	4965.5
Q0DZE5	0.480089	9.5853	498.746	1.78133e-110	1.34299e-108	4127.5
Q2QTK0	-0.506783	6.56138	89.1039	3.74613e-21	4.15492e-20	486.5
P31924	1.10517	9.79177	2372.41	0	0	4922
O64422	-0.442321	9.6579	445.558	6.67959e-99	4.18775e-97	4117.5
E9KIQ1	-0.33486	10.488	184.821	4.29427e-42	9.91343e-41	7354
B9GCK4	0.0845311	7.9522	6.3318	0.0118592	0.0237423	1298.5
A0A3Q8M3I0	0.237555	10.4098	95.977	1.16226e-22	1.38726e-21	7224.5
P37832	0.827703	10.6974	954.034	1.76114e-209	3.88495e-207	9140
B9FGD1	-0.212583	9.79046	97.6919	4.88806e-23	5.99038e-22	4574.5
B9ETH2	-0.0460269	9.68078	4.86443	0.0274159	0.0502069	4282
Q2QLX5	-0.20251	9.72232	96.0101	1.14299e-22	1.367e-21	4366.5
P18566	0.845733	12.7677	299.188	4.95157e-67	1.86655e-65	38618.7
Q6EUQ9	0.515797	6.21138	66.9381	2.8017e-16	2.4149e-15	389.5
Q84J55	-0.14041	9.1201	38.115	6.66963e-10	3.60802e-09	2888.5
Q7F280	0.0437078	9.63107	4.30173	0.0380736	0.0670707	4158.5
C6F1K2	-0.589384	3.46077	13.8414	0.000198903	0.000559069	55.5
Q6Z7L1	-0.189371	9.81707	77.1283	1.60203e-18	1.57194e-17	4666
E0X6V4	-0.0814922	9.95411	13.8168	0.00020153	0.000566186	5164
Q7EYM8	-0.316791	10.3571	177.681	1.55536e-40	3.3443e-39	6725.5
B9G0N8	-0.297862	9.76911	192.525	8.93911e-44	2.13821e-42	4484.5
B9G1I1	-0.256833	5.63982	11.9837	0.000536672	0.00140071	258
Q6Z9G0	-0.13304	9.78327	38.2474	6.23209e-10	3.3898e-09	4573.5
Q0J5J5	0.0151723	9.74354	0.544243	0.460679	0.558593	4488.5
P45960	1.63685	7.46123	1330.2	3.09669e-291	1.08493e-288	963.5
Q6AVT2	-0.250681	9.94433	131.467	1.95718e-30	3.26526e-29	5076.5
Q43594	0.842117	5.16626	81.3609	1.88045e-19	1.9277e-18	187.5
B9F342	-0.315351	9.51654	219.035	1.46838e-49	4.11069e-48	3762.5
P30298	0.574373	9.61951	715.563	1.23417e-157	1.59798e-155	4248.5
Q10AZ4	0.214246	6.72103	17.0844	3.57552e-05	0.000112915	553
Q2QS14	0.900715	9.65698	1723.94	0	0	4434.5
P14717	1.41914	10.3124	3204.71	0	0	7194.5
Q6H748	-0.469331	11.0071	262.894	4.01529e-59	1.35113e-57	10436.5
Q6EUP4	0.00543462	8.5987	0.0412245	0.839105	0.881275	2027.5
Q6AVI0	-0.268754	9.58757	161.645	4.94638e-37	9.62765e-36	3962.5
Q2RBM4	0.129543	9.42214	35.7118	2.28774e-09	1.17667e-08	3614.5
Q2QLY4	0.45143	6.41104	59.4718	1.24062e-14	9.69701e-14	447.5
Q7XXP7	-0.0440474	9.83799	4.1439	0.0417849	0.0727692	4775.5
Q40665	0.566665	6.32428	86.8399	1.17673e-20	1.27895e-19	422
Q9AQZ5	0.150908	9.77029	48.781	2.86196e-12	1.8856e-11	4609
Q2QSR7	-0.530731	10.4178	481.384	1.06794e-106	7.66342e-105	6918
Q10P35	-0.245349	6.72163	23.1545	1.49493e-06	5.62109e-06	547
Q75GT3	-0.116007	9.68249	30.954	2.64213e-08	1.21894e-07	4269.5
P41344	-0.472298	10.051	451.438	3.50804e-100	2.27107e-98	5390.5
Q10HD0	1.32243	12.7981	563.286	1.62112e-124	1.58285e-122	40534.3
Q10RW9	-0.0449513	7.12186	1.01499	0.31371	0.411373	726
Q9FRX7	-0.147453	9.86498	46.3221	1.00324e-11	6.33646e-11	4835.5
Q93VT8	0.446269	9.81341	415.508	2.31801e-92	1.29029e-90	4830
Q69K00	-0.155018	9.94058	50.2731	1.33769e-12	9.07436e-12	5093
Q0PVB0	0.675513	8.39571	519.571	5.24654e-115	4.2806e-113	1812.5
Q0JCM0	-0.3018	6.45937	29.2865	6.24301e-08	2.75228e-07	455.5
Q7XZW5	-0.363405	9.56212	293.774	7.48443e-66	2.75572e-64	3872
Q5QNA5	-0.215416	9.71297	108.16	2.4797e-25	3.45072e-24	4335
Q6KAJ2	-0.216126	9.43252	100.856	9.89319e-24	1.25906e-22	3570.5
P15280	-0.256189	9.79535	141.789	1.08138e-32	1.87776e-31	4578
B9FIN1	-0.444264	5.45651	31.8178	1.69335e-08	7.96023e-08	226.5
Q53PA7	-0.207107	9.67818	98.5627	3.14891e-23	3.89914e-22	4234
Q9AUV6	0.921084	7.61318	538.418	4.16386e-119	3.64705e-117	1054
Q7X7H3	-0.444656	9.92863	415.485	2.34501e-92	1.29323e-90	4962.5
Q8GTK4	-0.248757	11.1209	68.7325	1.12769e-16	9.93572e-16	11460.5
Q7XUC9	-0.176442	10.9189	39.3981	3.4563e-10	1.93112e-09	10013
Q6ZFJ9	-0.208754	7.50746	28.8317	7.89465e-08	3.43969e-07	943.5
Q93X08	-0.0751369	9.99515	11.6082	0.000656622	0.00168353	5315
Q7XQQ7	0.101652	5.45267	1.60394	0.205345	0.28818	227.5
Q7XI67	-0.104921	8.97372	19.6947	9.08521e-06	3.12062e-05	2615
A0A345YV75	-0.00652199	10.0928	0.0845211	0.771262	0.82649	5711
Q0IZR7	-0.158808	9.17288	49.9523	1.57526e-12	1.06495e-11	2993
Q657P0	-0.074645	9.52596	12.2555	0.000463896	0.00122363	3840
A0A0P0W9W2	0.0112677	9.64103	0.28708	0.592098	0.677446	4179.5
Q7FAH2	-0.00102632	10.0159	0.00214743	0.963039	0.975321	5416.5
Q7XKB5	0.0612003	9.50841	8.16554	0.00426938	0.00941445	3823
Q10S82	-0.332826	9.89892	234.632	5.82338e-53	1.76959e-51	4895
Q9LI00	0.167922	9.52553	61.4002	4.6577e-15	3.76408e-14	3892
Q10CU9	0.692315	9.22467	911.226	3.55999e-200	7.57262e-198	3243
Q0D868	-0.0885024	9.4111	16.7741	4.21035e-05	0.000131845	3543.5
U5LY03	-0.0603567	9.26416	7.45629	0.0063215	0.0134998	3205.5
Q8L6I2	0.0492875	8.61335	3.41756	0.0645065	0.106162	2052.5
Q8H8T0	0.379791	9.54967	311.618	9.69927e-70	3.92986e-68	4004.5
B9FML1	-0.100623	7.96726	9.16142	0.0024717	0.00569564	1302.5
A0A0A0QMT5	-0.154127	8.17482	24.8675	6.14098e-07	2.42705e-06	1500.5
E9KIM8	-0.342582	11.3237	114.328	1.10459e-26	1.61249e-25	13103
Q69Y99	-0.194133	9.62776	85.2083	2.68531e-20	2.85602e-19	4092
Q10Q21	0.105112	9.40726	23.4522	1.28054e-06	4.85788e-06	3572.5
A3BFF4	0.0208084	9.60054	0.96712	0.325399	0.423531	4066
B9F4N9	-0.0857431	9.63772	16.6459	4.5047e-05	0.000140251	4146.5
Q0DY33	-0.0449774	10.3663	3.55248	0.0594565	0.0988925	6887
Q8S5T1	-0.315501	8.96033	177.498	1.70478e-40	3.6524e-39	2562.5
Q84NW1	-0.262056	9.92352	144.571	2.66562e-33	4.69716e-32	5000.5
Q6H6C7	0.00220975	9.14703	0.00950931	0.922317	0.942574	2965.5
Q94DL4	0.17771	5.53954	5.16968	0.0229845	0.042914	242
Q2R2W2	-0.173168	8.60069	42.2121	8.18937e-11	4.83805e-10	2013
Q0J0Z5	-0.241827	5.01221	6.85297	0.00884938	0.0182756	166.5
Q53N83	-0.446556	10.8547	262.624	4.59713e-59	1.53823e-57	9407
Q6YXY3	0.00294595	8.85155	0.0143595	0.904617	0.932162	2416
Q10SR3	0.0397627	7.52533	1.04521	0.306613	0.403667	963.5
Q6ERW7	0.00455345	9.13464	0.0401469	0.841194	0.882846	2940.5
Q2QXY9	-0.0117403	8.84903	0.22785	0.633122	0.714587	2410
Q6YZE2	-0.00558707	9.40642	0.0665809	0.796382	0.847574	3548.5
Q5Z8V9	0.0516676	9.03376	4.90469	0.0267839	0.0492209	2748.5
B9F834	-0.314238	9.03352	183.368	8.91226e-42	2.01066e-40	2695.5
Q2RAP8	-0.174265	4.40176	2.30943	0.128592	0.194093	108.5
Q6Z3V7	-0.581844	9.50965	741.863	2.35838e-163	3.42598e-161	3687.5
Q6EUD7	0.0343605	8.8744	1.97872	0.159525	0.23339	2458.5
Q652L6	-0.0800763	9.48909	13.9885	0.000183931	0.000519397	3742
Q6H795	-0.284143	8.47755	104.553	1.53072e-24	2.03959e-23	1839
Q53RM0	-0.100839	9.12276	19.6604	9.24972e-06	3.17164e-05	2900
Q7F8S5	-0.297978	9.93434	186.409	1.93328e-42	4.51553e-41	5027
B9FF36	-0.0423214	8.93271	3.12147	0.0772673	0.124279	2550
B9EZH0	-0.325567	9.79091	229.247	8.70016e-52	2.56525e-50	4545
Q0D5P8	-0.203378	11.2848	41.3493	1.27317e-10	7.43858e-10	12877
A3BU62	0.391775	4.56233	12.3352	0.000444499	0.00117873	122
A1YQK1	-0.00780358	9.88196	0.128782	0.719698	0.785221	4934
Q9AUR8	0.388467	9.10183	280.397	6.15232e-63	2.16824e-61	2932
Q10A14	-0.0578992	9.45825	7.25611	0.00706603	0.0148922	3667.5
Q6ESI7	0.0233481	9.40043	1.15957	0.281555	0.375155	3539.5
Q7X9A7	-0.0459566	8.18532	2.21676	0.136519	0.203888	1518.5
Q6K9N6	0.0829072	9.94205	14.2703	0.000158345	0.000452545	5172
Q9AUR7	0.215093	5.73691	8.66021	0.00325233	0.00732362	278
B9FTF7	-0.138288	9.15134	37.5021	9.13153e-10	4.85602e-09	2952
Q0J6P7	-0.0880704	9.73045	18.2282	1.95955e-05	6.441e-05	4421
Q6Z6L4	-0.0243804	9.55596	1.31472	0.251542	0.341505	3932
Q8H7U1	0.71486	4.20643	30.4252	3.46996e-08	1.58247e-07	95
Q7XUG1	-0.103575	8.21714	11.5413	0.000680653	0.00173915	1548.5
Q2QS13	-0.385698	2.67943	3.34835	0.0672723	0.109985	31.5
Q75K72	0.400636	8.59698	217.369	3.3915e-49	9.43914e-48	2062.5
Q8LQ33	-0.0165459	9.11353	0.525357	0.468566	0.565049	2894.5
A0A0H3UP39	-0.124635	8.97631	27.8499	1.31104e-07	5.57752e-07	2617
Q0JEM7	-0.0334746	10.9449	1.39308	0.237885	0.326215	10292.5
Q5NBT9	-0.0372958	9.53819	3.06487	0.0800017	0.12802	3881
Q53LQ0	0.216112	9.72996	108.915	1.69358e-25	2.36784e-24	4498.5
P0C5D5	-0.592413	10.145	683.702	1.047e-150	1.29915e-148	5709
Q8W3D9	-0.133856	9.19343	35.7729	2.21705e-09	1.14129e-08	3040
Q2QYU8	0.247515	5.40228	9.04126	0.00263954	0.00605124	220
Q0DJC0	-0.442749	8.34798	232.185	1.99026e-52	5.95678e-51	1669.5
Q0D3Z9	0.00243734	8.9535	0.0104603	0.918538	0.940544	2593
Q0J1E1	0.0541525	9.19668	5.82021	0.0158431	0.0306766	3078
Q6H883	0.0919415	9.55971	18.6306	1.58657e-05	5.28205e-05	3968.5
Q10A77	-0.475126	9.23505	459.338	6.69902e-102	4.53402e-100	3070.5
B9EV82	-0.104206	9.39764	23.1867	1.47008e-06	5.53465e-06	3507.5
Q60EY9	-0.030817	8.57753	1.3084	0.252685	0.342773	1994.5
Q7XDY9	-0.124565	8.83189	25.4829	4.4633e-07	1.79359e-06	2368
I3QD45	-0.0466416	8.67545	3.20984	0.0731967	0.118467	2133
Q10BJ7	0.291025	9.67227	191.345	1.61689e-43	3.85207e-42	4340
Q5QMK7	0.0142966	9.66353	0.465686	0.494979	0.589396	4246
B9FLT3	0.0796585	2.93381	0.16582	0.683853	0.756787	38
Q8H3I3	0.0878848	9.08553	14.5473	0.000136681	0.000394338	2854.5
Q8S3R2	-0.252278	9.36769	135.209	2.97159e-31	5.04239e-30	3407
Q8H3Q7	0.104957	9.36162	23.095	1.54191e-06	5.77951e-06	3461
P49027	-0.0289668	9.08554	1.58924	0.207435	0.290253	2837
Q10MX3	-0.156417	8.50383	32.1701	1.41246e-08	6.71935e-08	1884
Q6AVG6	-0.134259	9.27138	37.0741	1.13727e-09	5.98373e-09	3208.5
Q8W1L6	-0.135378	8.92083	31.8195	1.69187e-08	7.96023e-08	2517
Q6K5G8	0.0892184	7.62997	5.63894	0.0175658	0.0337164	1038
Q7XLG5	-0.203909	9.06968	78.5505	7.79789e-19	7.7796e-18	2780
Q8S6N5	0.47977	8.85161	367.496	6.56888e-82	3.18083e-80	2473
Q6ZD89	0.985256	9.38707	1877.27	0	0	3684.5
Q7XLP7	-0.0319315	9.10044	1.94562	0.16306	0.237512	2866
Q0J3D9	0.779564	6.50037	180.171	4.4469e-41	9.846e-40	479.5
Q0JK67	-0.0491629	8.55509	3.2808	0.0700949	0.114005	1962
B9FBT5	0.270681	7.44879	45.069	1.90216e-11	1.1728e-10	920.5
Q6ER94	-0.361876	10.3307	235.15	4.49131e-53	1.37181e-51	6585
Q6F361	-0.675901	7.00295	214.856	1.19832e-48	3.28902e-47	656.5
Q6YW46	0.0954462	9.67949	20.8282	5.02371e-06	1.77997e-05	4313.5
Q10M12	0.693693	9.01561	827.497	5.67359e-182	1.056e-179	2801.5
Q8W2Z2	0.279145	8.83012	124.959	5.19457e-29	8.27242e-28	2413
Q67WN5	0.598925	8.15843	349.443	5.60374e-78	2.52848e-76	1530
Q6YXT5	0.348646	8.69837	177.475	1.7247e-40	3.68183e-39	2208.5
Q65XK0	-0.163562	8.97704	48.0365	4.18362e-12	2.72324e-11	2613
Q0JGY3	-0.15315	9.2136	47.2363	6.29244e-12	4.02122e-11	3079.5
Q6K4K9	0.229372	8.7827	82.1085	1.28819e-19	1.32971e-18	2329
Q5N821	-0.131336	9.16419	34.0121	5.47716e-09	2.70722e-08	2979.5
Q8S3P3	-0.156668	8.51187	32.4565	1.21892e-08	5.82743e-08	1894.5
Q69P84	-0.330555	8.94556	193.198	6.37183e-44	1.54271e-42	2534.5
Q6ZK86	-0.0096822	8.95551	0.165351	0.684277	0.756834	2595
Q69LE7	-0.111895	8.99208	22.6387	1.95508e-06	7.23707e-06	2647.5
A3A568	-0.181717	9.13775	64.43	1.00024e-15	8.35546e-15	2917.5
B7SDF0	0.213929	9.34013	94.7271	2.18526e-22	2.58242e-21	3430
Q5Z4M6	-0.292013	8.98791	154.422	1.87291e-35	3.49688e-34	2615
Q10MQ2	0.0497834	8.791	3.93411	0.0473162	0.0808054	2322
A0A0P0WRU0	-0.477467	4.48129	18.6254	1.5909e-05	5.29353e-05	114.5
Q6Z5N4	0.0663004	8.93903	7.65002	0.00567716	0.0122467	2575.5
Q8LQ68	0.0391668	8.48377	1.97181	0.160256	0.234325	1875
Q10PW2	-0.20433	7.22302	22.6855	1.908e-06	7.06718e-06	775
Q6YWJ7	-0.597416	10.1977	679.529	8.459e-150	1.0282e-147	5918.5
B9FUP9	0.053591	8.89452	4.86892	0.0273447	0.0500968	2495.5
B9F1C2	0.241512	9.32981	120.122	5.94777e-28	9.10666e-27	3410.5
Q688K0	0.108241	9.32939	24.3235	8.14402e-07	3.15999e-06	3385
B9FHE3	-0.0462126	8.82252	3.47614	0.0622597	0.102891	2362
Q6ZEZ1	-0.383261	9.38626	313.809	3.23279e-70	1.33712e-68	3425.5
Q84Q83	-0.136831	8.5841	26.0234	3.37304e-07	1.3779e-06	1993.5
A3C4S4	-0.283852	8.11578	81.278	1.96097e-19	2.00679e-18	1432.5
Q6YWR8	-0.219922	9.45812	105.075	1.17579e-24	1.58082e-23	3633.5
Q9AY71	-0.258649	8.63551	96.6663	8.20555e-23	9.89317e-22	2053.5
A0A188I036	0.0750098	9.57105	12.4449	0.000419139	0.00111846	3996
Q2QRV3	-0.230745	9.16226	105.131	1.14339e-24	1.54073e-23	2959.5
Q53N80	-0.399224	8.627	229.275	8.57919e-52	2.54217e-50	2027.5
Q7EY18	0.0454353	8.56328	2.80499	0.0939715	0.147404	1982
Q69JX7	-0.0508492	9.09684	4.92894	0.0264105	0.0486397	2856
Q5Z8V8	-0.111484	8.54419	16.7849	4.18658e-05	0.000131307	1941.5
A0A0P0Y248	0.507719	9.36297	524.524	4.3887e-116	3.68156e-114	3539.5
Q70G58	-0.183716	8.81067	54.7716	1.35384e-13	9.8455e-13	2326.5
Q2QX58	-0.306896	9.25906	193.431	5.66793e-44	1.37788e-42	3151
Q76FS2	1.0554	6.87066	409.061	5.8675e-91	3.12025e-89	626
B3IYE3	0.355365	8.88137	207.89	3.96543e-47	1.04969e-45	2510
Q69SV0	-0.315653	9.17067	197.647	6.81118e-45	1.69738e-43	2963
Q69LA6	-0.0341353	9.3833	2.47307	0.115811	0.176859	3486.5
Q2QM69	-0.172899	9.12986	58.1065	2.48302e-14	1.90333e-13	2903
B9GDE8	-0.0294143	8.22686	0.933915	0.333848	0.433013	1564
A3BCY2	0.157396	7.53958	16.3959	5.13966e-05	0.000159271	977
B9FF68	-0.288436	9.04889	155.708	9.80426e-36	1.85378e-34	2728
Q10N21	0.199996	9.31712	82.2711	1.18646e-19	1.23111e-18	3373
Q9SXP2	-0.0514236	9.36658	5.58989	0.0180644	0.0345842	3443
Q8RZW7	-0.181441	8.56307	45.1537	1.82165e-11	1.12673e-10	1960.5
Q6H443	0.145847	8.56233	28.7061	8.42397e-08	3.6596e-07	1990
P12331	-0.914982	7.57723	579.357	5.17645e-128	5.22559e-126	965.5
Q0DEF1	0.0912261	9.4377	17.8151	2.43447e-05	7.85892e-05	3646
Q7XRB6	0.23239	9.28317	109.592	1.20376e-25	1.69493e-24	3300
A0A0P0XLG1	0.0936266	6.95391	3.87911	0.0488903	0.0831024	648.5
Q53RB0	-0.113295	8.93828	22.5025	2.09871e-06	7.74947e-06	2550.5
Q6EUS1	0.80786	8.534	805.533	3.381e-177	5.92272e-175	2008
P35683	0.0159822	9.28333	0.524719	0.468836	0.56526	3262
Q75IQ9	-0.192927	8.61423	52.9183	3.47712e-13	2.45959e-12	2030
Q75M32	-0.261525	9.28181	141.524	1.23561e-32	2.13933e-31	3209
E9KIT0	-0.152099	10.8893	29.8567	4.65192e-08	2.08009e-07	9825.5
Q0JHF8	-0.474569	9.6125	506.205	4.24607e-112	3.28436e-110	3983
Q655T1	0.0150182	6.66421	0.0820878	0.774488	0.828936	529
Q60E66	-0.0837771	8.93834	12.2923	0.000454834	0.00120219	2554.5
Q75HJ3	0.140176	8.73674	29.9235	4.49431e-08	2.01567e-07	2246
P38419	-0.425407	8.56594	249.563	3.23396e-56	1.03556e-54	1941.5
Q84PB4	-0.297303	10.1538	172.2	2.44762e-39	5.09721e-38	5851
Q10MJ1	-0.0721981	8.70671	7.86529	0.00503927	0.0109853	2177
B9G3G3	-0.223364	6.597	17.5858	2.74637e-05	8.80375e-05	502
A0A0P0WUR5	0.0620978	9.13708	7.45437	0.00632826	0.0135094	2954.5
Q6ZHC3	0.121108	8.77443	22.9344	1.67625e-06	6.2555e-06	2303.5
Q6Z702	0.0974439	9.19311	18.7758	1.47022e-05	4.91944e-05	3077.5
Q6ER49	-0.205871	8.65449	61.9767	3.4755e-15	2.83175e-14	2086
P93407	-0.349149	9.35484	258.22	4.19193e-58	1.38706e-56	3358.5
A0A0P0XEB3	-0.209456	8.58661	61.2151	5.1167e-15	4.11825e-14	1990
Q0JMH0	0.00660603	9.40767	0.0930631	0.760319	0.817264	3554
Q6Z3Y9	0.1778	9.13632	60.6832	6.70401e-15	5.35243e-14	2971
P48642	-0.279847	8.76675	123.721	9.69383e-29	1.53554e-27	2246
Q8W3J0	0.950184	9.40189	1762.29	0	0	3717
Q654S1	0.36585	9.64259	297.579	1.10987e-66	4.15747e-65	4269
Q69S39	-0.329294	10.2037	206.694	7.22902e-47	1.89674e-45	6044
Q75G91	-0.0214981	9.01706	0.844412	0.358138	0.458429	2706.5
Q6K689	-0.227145	9.1077	99.3587	2.10669e-23	2.6305e-22	2850.5
Q8S0J7	-0.289635	9.08437	159.863	1.21224e-36	2.33661e-35	2795.5
Q6ZFH9	-0.395798	8.74026	243.385	7.18748e-55	2.25309e-53	2192.5
Q7XXS4	-0.196302	9.17752	76.5402	2.1577e-18	2.08625e-17	2996.5
Q6Z8Z7	-0.390965	8.57729	212.447	4.01717e-48	1.09252e-46	1960
Q8W3D0	-0.101066	7.0331	4.84043	0.0278	0.050806	681.5
Q2QLJ0	-0.288095	9.02613	153.483	3.00455e-35	5.5748e-34	2685.5
Q8GZY2	-0.278511	8.36464	92.8041	5.77364e-22	6.69024e-21	1701.5
B9G3B3	0.0457942	8.09023	2.05015	0.152191	0.224037	1427
Q5ZEN1	0.0835152	8.88511	11.7367	0.000612781	0.00158202	2483
Q7Y1I5	0.128977	7.24492	8.98924	0.00271574	0.00620682	795
Q6Z8K7	-0.381868	8.36466	174.705	6.94473e-40	1.46158e-38	1693.5
Q2QME5	0.0324685	9.16185	2.06372	0.150842	0.222489	3001
Q8S9Q6	0.347621	8.91438	203.157	4.27456e-46	1.088e-44	2567.5
Q5VNT9	-0.0802254	8.04002	6.11838	0.0133783	0.0264546	1371
Q94JA2	-0.303871	8.87478	156.405	6.90377e-36	1.3137e-34	2417
P52428	-0.0206166	8.83373	0.696083	0.404103	0.504896	2383.5
Q0JM17	-0.104383	9.09717	20.8129	5.06416e-06	1.79323e-05	2848.5
Q8H631	0.0623377	9.00865	7.03916	0.00797463	0.0166189	2702.5
Q84M73	-0.569032	8.59683	455.571	4.42385e-101	2.89543e-99	1969.5
Q2R1V8	0.038664	8.72351	2.2698	0.131917	0.198259	2214.5
A3ATH4	0.310247	9.311	196.056	1.51544e-44	3.74521e-43	3378.5
Q84P97	-0.0703879	9.66623	11.3205	0.000766555	0.00193869	4233
Q9LG77	-0.321998	9.21119	209.15	2.10509e-47	5.59727e-46	3046
B9F2X6	0.0212691	9.16511	0.887295	0.346211	0.445749	3006
P42862	-0.113281	6.49538	4.19	0.040663	0.0710857	469
B9FDD1	-0.24155	8.41727	72.3696	1.78442e-17	1.6452e-16	1767.5
P12330	-0.544457	8.76823	468.602	6.45513e-104	4.47056e-102	2218.5
Q7XV11	-0.0268417	11.0028	0.863613	0.35273	0.452674	10718
A3BQD6	0.0365644	9.23501	2.69645	0.100572	0.156701	3158
Q9ZST0	-0.250676	8.3275	73.2121	1.16438e-17	1.0853e-16	1660.5
Q0JAF4	-0.433499	9.49863	412.063	1.30368e-91	7.05883e-90	3691
A0A0R7VIP9	0.800257	9.49322	1307.19	3.09636e-286	1.02455e-283	3934.5
Q5U1N4	-0.140856	8.06247	19.2064	1.17319e-05	3.97697e-05	1389
B9FQQ6	-0.250581	7.72827	48.4506	3.38706e-12	2.21685e-11	1097.5
Q0J8G4	0.720843	8.9013	832.592	4.42676e-183	8.50508e-181	2589
B9F1R2	0.0393275	8.81238	2.49102	0.114497	0.175308	2355.5
Q53PC7	0.266967	8.63326	100.172	1.39725e-23	1.76688e-22	2102.5
Q0JD02	0.115077	8.45985	16.6608	4.46944e-05	0.000139372	1850.5
A0A0P0WAB9	-0.121413	8.75044	22.9495	1.66309e-06	6.21027e-06	2238.5
B9EYE7	-0.0174097	8.91523	0.522168	0.469918	0.566222	2522.5
Q7XPL2	-0.0299842	8.63557	1.28963	0.256116	0.346531	2076.5
A3A5J9	-0.208295	9.33971	91.3807	1.18527e-21	1.3498e-20	3350
Q6ZF30	-0.646953	10.3337	746.044	2.90798e-164	4.32998e-162	6480
Q10MB2	-0.100496	8.70739	15.2626	9.35495e-05	0.000276516	2175
Q6Z411	-0.285633	10.378	142.79	6.5323e-33	1.14431e-31	6837
Q0J0N6	0.0769534	8.59914	8.23587	0.00410704	0.00909351	2035
Q9AR38	0.0405151	8.14353	1.66574	0.196831	0.278088	1480.5
P49397	0.0471533	8.73812	3.40785	0.064887	0.106582	2238
B9G3I1	0.169113	8.42573	34.9959	3.30401e-09	1.6805e-08	1811.5
Q6YYV1	0.12287	9.06362	28.0652	1.17297e-07	5.01524e-07	2816.5
Q10HC9	-0.975261	3.9138	52.2706	4.83565e-13	3.38042e-12	76.5
Q0DX85	-0.234182	9.10952	105.715	8.51551e-25	1.1606e-23	2853
B9FU86	0.090194	8.41043	9.89991	0.00165287	0.00392524	1786
Q67UL5	-0.142948	9.22541	41.3319	1.28458e-10	7.48624e-10	3106.5
P49199	0.181965	9.08402	61.9654	3.49552e-15	2.84417e-14	2865.5
Q6Z2Z3	0.158104	9.04507	45.9225	1.23025e-11	7.69682e-11	2785.5
P49398	0.000714875	9.28762	0.00105205	0.974125	0.982039	3269
B9FM56	0.204154	9.0035	74.6366	5.65858e-18	5.3496e-17	2712.5
Q5TKJ2	0.219944	9.10877	91.4023	1.17242e-21	1.33773e-20	2921
B9EY00	0.0762531	8.86431	9.662	0.00188118	0.00442859	2446.5
Q69LC0	-0.54638	9.38347	635.997	2.47992e-140	2.89616e-138	3387.5
Q75L45	0.073221	8.64534	7.70136	0.00551792	0.0119291	2101
Q9LSU1	0.165827	8.56281	37.0715	1.13877e-09	5.98634e-09	1992.5
A3BM61	-0.0594092	7.9621	3.17589	0.0747327	0.120593	1300
Q0J5V5	0.190274	9.1159	68.7785	1.10167e-16	9.72081e-16	2931
Q9LGQ6	0.576923	8.7904	505.304	6.667e-112	5.09085e-110	2380
Q65XA0	-0.283289	8.23969	88.0842	6.27266e-21	6.89298e-20	1560.5
Q33E23	0.182726	8.43237	41.0085	1.51571e-10	8.77315e-10	1821
Q6YYW3	-0.313628	8.99675	179.045	7.83158e-41	1.71489e-39	2628
Q0D9C4	0.184356	8.04901	31.9786	1.55882e-08	7.37435e-08	1394.5
Q5W6H1	0.118946	9.2402	28.4691	9.5204e-08	4.12089e-07	3183.5
Q6YPF1	-0.00446373	6.47649	0.00637337	0.93637	0.953989	464
Q2QVC1	0.0196898	8.8993	0.660316	0.416449	0.517066	2499.5
Q943K1	-0.745684	10.3549	976.811	1.971e-214	4.51511e-212	6535
Q9LD82	0.0202206	7.59485	0.284013	0.594083	0.679148	1010.5
B9GCX0	-0.0141171	8.77588	0.314209	0.575109	0.660754	2290.5
Q8S7H8	-0.420691	10.1194	349.448	5.58936e-78	2.52848e-76	5669.5
P29545	-0.148421	8.90594	37.9183	7.37691e-10	3.95828e-09	2489.5
Q6ZIV7	0.0022372	9.27777	0.0102684	0.919286	0.940573	3247
Q53JG0	0.185493	9.15641	66.6184	3.29498e-16	2.8278e-15	3014
Q8S7Q0	-0.0273433	8.8868	1.2664	0.260442	0.351665	2472
Q75HJ0	0.063876	6.16312	1.04354	0.307001	0.404087	373.5
Q8S718	-0.44943	9.27903	417.641	7.96014e-93	4.5153e-91	3169.5
Q84YK8	-0.572988	7.14889	170.809	4.9265e-39	1.0118e-37	728
Q0JJ47	0.098272	8.70923	14.4732	0.000142169	0.000408668	2199
B9F4B5	0.523899	5.57962	44.286	2.83737e-11	1.72267e-10	250
Q852M0	-0.138583	7.7405	14.8825	0.000114417	0.000333398	1111.5
Q6Z6B5	-0.013978	9.22174	0.392925	0.530766	0.621313	3120.5
Q7F190	0.00954874	9.22244	0.183228	0.668613	0.743098	3126
Q7XKF3	-0.230137	8.44166	66.8069	2.99441e-16	2.57355e-15	1798.5
Q75IM9	-0.166557	9.06446	52.2247	4.95001e-13	3.4563e-12	2775.5
Q94CR1	1.32228	5.65485	258.008	4.66391e-58	1.53471e-56	266
Q0DMV6	-0.0358777	8.59905	1.80065	0.179634	0.257434	2024
P42211	-0.212265	8.66255	66.2621	3.94776e-16	3.37344e-15	2097
Q0JLB5	0.197596	8.44516	48.3366	3.58988e-12	2.33932e-11	1838.5
Q2QXR8	-0.414657	4.65035	15.7778	7.12347e-05	0.00021504	129
Q7XR98	-0.355482	6.74404	49.5683	1.91584e-12	1.28355e-11	554
Q84PA4	-0.396347	9.25633	322.356	4.44415e-72	1.89067e-70	3129.5
Q6ZJ16	-0.434112	8.91543	327.338	3.65256e-73	1.57643e-71	2469
A3AHG6	-0.224979	8.61968	72.2918	1.85617e-17	1.70082e-16	2034.5
A3AG67	-0.238943	8.29189	64.869	8.0047e-16	6.71493e-15	1621
Q9ZTS1	0.0596615	8.50678	4.64457	0.0311519	0.0561564	1907
Q10N97	-0.155287	8.0286	22.8161	1.78261e-06	6.6275e-06	1356
B9FW82	-0.0564635	9.19494	6.35327	0.0117165	0.0234962	3056
Q8W0E6	-0.101413	7.93141	9.0783	0.0025866	0.0059413	1270.5
Q8H616	1.4602	5.32929	242.544	1.09666e-54	3.41973e-53	211.5
Q6EUK5	-0.278165	8.62592	111.104	5.61337e-26	7.94138e-25	2038
Q8H8D6	0.258888	9.61984	148.895	3.02357e-34	5.45709e-33	4177
Q06396	-0.132962	4.71702	1.67273	0.195893	0.277312	135.5
Q7G649	0.015196	9.39925	0.491216	0.483386	0.578238	3535
Q6YXI1	-0.0821633	8.48378	8.72857	0.00313263	0.00707812	1864.5
Q7X6F6	0.170078	9.032	52.7333	3.82063e-13	2.69617e-12	2762
Q8S1N3	0.111866	9.36647	26.2621	2.98074e-07	1.221e-06	3474
Q4ADV8	-0.184291	8.2937	38.5777	5.26161e-10	2.89097e-09	1627
Q10AZ7	0.0887727	8.44318	9.81518	0.00173078	0.00409718	1827
W0RYD3	0.0974007	8.94205	16.5113	4.83614e-05	0.000150275	2585
Q5W727	-0.0772668	8.59404	8.3373	0.00388392	0.00863803	2013
Q42465	-0.140029	9.19486	39.1781	3.86861e-10	2.14939e-09	3042
Q94JF2	0.174863	9.32418	63.1344	1.93074e-15	1.59273e-14	3385
P35684	-0.135267	3.50771	0.736627	0.390743	0.490985	57.5
Q6YPF2	-0.0850862	8.50014	9.46997	0.00208862	0.00487455	1885.5
B9FJG3	-0.383474	2.36799	2.63192	0.104735	0.162321	25
Q6ZIY1	0.0160767	8.83952	0.424117	0.51489	0.606376	2397.5
Q650W6	-0.280639	8.96697	140.926	1.66975e-32	2.88262e-31	2579
A0A0K0LRC8	-0.224015	8.10653	50.224	1.37162e-12	9.2939e-12	1427
Q0JMN6	0.2117	8.72795	67.5132	2.09283e-16	1.81439e-15	2240
Q0D4F7	0.0812067	9.03128	12.0812	0.00050934	0.0013364	2748
Q6Z382	0.377475	8.71066	209.249	2.0036e-47	5.35131e-46	2230.5
B9G7K8	-0.113661	8.425	16.0479	6.17608e-05	0.000187965	1787.5
Q75IJ1	0.288525	8.96637	145.053	2.09058e-33	3.7058e-32	2654.5
Q337E9	-0.0366879	9.23526	2.72343	0.0988854	0.154259	3146
Q9ZTP5	-0.419625	8.74695	274.789	1.02588e-61	3.55241e-60	2200
B9FVD6	0.0351547	9.09833	2.34878	0.125381	0.189872	2872
Q0JKD0	0.230835	8.52535	69.632	7.14692e-17	6.33438e-16	1947
A2ZW27	-0.0421094	5.06399	0.212431	0.644869	0.722913	173
Q75H72	-0.192168	9.12437	71.6283	2.59806e-17	2.36245e-16	2889
Q8LLN0	0.0918601	8.54299	11.273	0.000786437	0.00198644	1958.5
Q8LQN2	0.146583	8.91066	36.5895	1.45816e-09	7.6049e-09	2535.5
B9FM04	-0.065815	6.00612	1.00334	0.316505	0.41407	334
Q94LR9	0.234997	8.16455	56.0844	6.94258e-14	5.14944e-13	1514.5
Q338N8	-0.0545065	8.67634	4.38778	0.0361975	0.0641072	2133.5
P0DKJ9	-0.0134336	8.94015	0.315501	0.574324	0.65998	2567
Q0J7U6	0.289749	7.93526	72.3346	1.81638e-17	1.6684e-16	1293.5
Q7XM88	-0.101481	9.07008	19.4067	1.05635e-05	3.59727e-05	2796
Q6Z4G3	0.88121	6.70896	262.255	5.53278e-59	1.84096e-57	556.5
Q7F1F2	0.198145	9.03202	71.4405	2.85749e-17	2.59044e-16	2766
Q6YTT3	0.209269	8.28647	48.4372	3.41038e-12	2.22966e-11	1647
Q6ASR1	0.205173	8.66982	60.972	5.78917e-15	4.62823e-14	2150.5
Q5Z7J2	0.0488199	7.78694	1.88782	0.169448	0.2449	1156
Q6Z4K6	0.136349	8.47277	23.5706	1.20413e-06	4.58557e-06	1869
Q7XBY4	-0.177486	9.03663	58.4664	2.0679e-14	1.59127e-13	2721
Q6ZG77	-0.0802356	8.70496	9.70552	0.00183716	0.00433179	2173.5
Q8LNF2	-0.141971	9.34166	42.416	7.37845e-11	4.37709e-10	3367
Q6ZJJ1	-0.338782	9.25425	235.345	4.07055e-53	1.2497e-51	3135
Q2R480	0.115796	7.36004	7.85864	0.00505785	0.0110185	861
Q2QMG2	-0.297563	7.79092	71.4272	2.87674e-17	2.60393e-16	1144
B9FMM1	0.248794	8.61107	85.7866	2.00439e-20	2.15101e-19	2068.5
A0A411DB77	0.0462041	8.99995	3.85171	0.0496953	0.0843503	2684
Q0DG76	-0.354726	8.55051	171.626	3.26686e-39	6.73267e-38	1927.5
B9EXN4	0.166358	8.55228	37.033	1.16146e-09	6.10022e-09	1978
B9FZJ0	-0.773668	9.87582	1262.01	2.0417e-276	6.08017e-274	4691
Q5SNJ4	-0.15094	8.85111	37.9077	7.4171e-10	3.97626e-09	2396.5
Q69QD5	-0.344309	8.46421	152.216	5.68414e-35	1.03849e-33	1817
Q8GVZ0	-0.151383	8.40059	28.0218	1.19957e-07	5.12161e-07	1754.5
Q0DJ73	-0.270756	3.07268	2.18087	0.139735	0.208221	42
B9FBP6	0.0439533	8.40291	2.3451	0.125677	0.190273	1773
Q6H4P7	-0.302645	6.56184	31.6165	1.87824e-08	8.78087e-08	489
Q654U5	0.204796	8.58489	57.2643	3.81013e-14	2.8835e-13	2027
Q75IR7	-0.00639948	8.69343	0.0610621	0.804825	0.853736	2164
Q2QS11	0.0828007	8.77651	10.7597	0.00103737	0.00255841	2302.5
Q6ZGM0	-0.0188617	8.2924	0.400987	0.52658	0.617263	1637.5
Q5VQ78	0.246675	7.42556	36.911	1.23648e-09	6.47817e-09	905
A0A0K0LR91	-0.0691202	9.47949	10.396	0.00126286	0.00305507	3719.5
Q0E446	-0.0255318	8.12497	0.655468	0.418164	0.518764	1457.5
Q6ZD35	-0.0114777	8.1813	0.137642	0.710636	0.778615	1516.5
Q0JP03	0.190007	7.97094	32.1605	1.41947e-08	6.74728e-08	1321
B9G280	-0.378196	8.53436	192.932	7.28307e-44	1.74911e-42	1904
Q6H667	-0.191318	8.67786	54.3683	1.66225e-13	1.19887e-12	2121.5
Q94CN9	0.153063	8.24833	25.3353	4.81813e-07	1.92596e-06	1600
Q851Y1	-0.303781	8.38366	111.937	3.68851e-26	5.24315e-25	1722
B9FNR2	-0.205491	8.09472	41.8945	9.63347e-11	5.66406e-10	1416.5
A0A0P0Y2X7	0.302111	3.7084	4.05399	0.0440672	0.0760986	66.5
Q69X86	-0.0326339	8.56385	1.45338	0.227986	0.31418	1975.5
Q6Z1J6	-0.126774	8.83662	26.4764	2.66772e-07	1.10187e-06	2375.5
B9EUU5	0.30479	6.62858	32.1142	1.45371e-08	6.89357e-08	519.5
B9F3U0	-0.156872	8.65484	35.9458	2.02886e-09	1.04895e-08	2091.5
Q10NY2	0.267492	8.62089	99.6995	1.77368e-23	2.21934e-22	2084.5
Q6F4F5	0.300246	8.8743	148.438	3.80506e-34	6.82619e-33	2491
Q5CCK3	-0.000180652	7.51455	2.14693e-05	0.996303	0.99714	955
Q7EZR4	0.0371355	8.11128	1.36872	0.242032	0.330651	1447.5
Q2RAP4	-0.23538	8.73587	85.68	2.11538e-20	2.26604e-19	2203.5
Q94IW5	1.0189	4.72721	84.5895	3.67219e-20	3.89868e-19	137.667
Q6Z6D6	-0.0648586	8.23873	4.58617	0.0322309	0.0579086	1574.5
Q69XM6	0.253047	8.70089	94.4039	2.57289e-22	3.03449e-21	2202.5
Q7XU38	0.291375	8.70545	125.173	4.66533e-29	7.48968e-28	2213.5
Q0JFI2	0.301402	7.28302	49.6267	1.85966e-12	1.24872e-11	820.667
Q2QN17	0.0141691	8.67726	0.295749	0.58656	0.671836	2142
Q8L5K0	-0.871465	9.47273	1630.69	0	0	3536.5
Q6ZJI3	0.256557	8.76158	101.082	8.82653e-24	1.12571e-22	2298
Q5Z4E0	0.0179991	9.21809	0.649683	0.420226	0.520389	3118
Q6ZFX8	0.140179	8.5086	25.5442	4.32373e-07	1.74236e-06	1916.5
Q5JMS4	0.293163	9.36038	177.987	1.33331e-40	2.90886e-39	3493.5
A3BVI9	0.170303	8.88118	48.4266	3.42892e-12	2.23933e-11	2487
Q7XMK5	0.216492	9.58577	103.343	2.81909e-24	3.67407e-23	4069.5
Q7XT99	0.356312	8.83987	203.556	3.49909e-46	8.98301e-45	2438.5
Q6AV23	0.180437	8.73235	49.3012	2.19531e-12	1.4642e-11	2243.5
Q6H6D2	0.0398502	8.37529	1.89105	0.169084	0.244611	1739
B9FDE0	0.170143	8.27133	31.7737	1.73225e-08	8.13026e-08	1627
Q84SS7	-0.0455004	8.96926	3.68639	0.0548582	0.0920382	2615
Q0JGZ6	0.116604	8.22656	14.5468	0.000136721	0.000394338	1573.5
Q6Z4E4	-0.135002	8.57197	25.1174	5.39437e-07	2.14478e-06	1977
Q5W676	0.0969286	8.46724	11.8957	0.000562633	0.00146206	1858.5
Q53K24	0.306014	8.15897	94.1557	2.91653e-22	3.42621e-21	1513
Q7F1U0	-0.182132	7.94062	29.5656	5.40548e-08	2.40082e-07	1274.5
Q0JNK5	0.151054	7.93958	19.9476	7.95938e-06	2.75137e-05	1290.5
Q93Y73	-0.111384	8.06796	12.0409	0.000520456	0.00136077	1396
Q69YA2	0.33144	7.33367	61.9819	3.46624e-15	2.82807e-14	851
Q8W426	0.0762853	6.76044	2.25386	0.133281	0.199754	566.5
B9GDI1	0.10673	8.43332	14.0735	0.000175803	0.000498135	1816
Q7XQN5	-0.0828408	8.7246	10.4856	0.00120309	0.00292236	2203
Q5SNC5	-0.146484	8.16614	22.3213	2.30635e-06	8.46895e-06	1492
Q5U1N2	0.113824	7.21177	6.84976	0.00886531	0.0183022	776.5
Q0DJT2	0.0226471	8.42446	0.63286	0.426308	0.525684	1798
Q6YY17	-0.0750128	7.5997	3.94379	0.0470447	0.08054	1010.5
B9F6V9	0.074872	9.07715	10.5215	0.00117996	0.00287086	2836
Q6ZH98	0.19444	9.49936	81.687	1.59437e-19	1.64008e-18	3827.5
B7EKA4	0.968018	6.6586	300.935	2.06132e-67	7.87002e-66	538
Q10R45	-0.103685	8.31969	12.3989	0.000429595	0.00114328	1662.5
P49210	-0.170446	8.23897	31.8123	1.69813e-08	7.97637e-08	1567.5
Q8H8W1	-0.0484741	8.73454	3.60936	0.0574551	0.0959895	2222
E9KIP1	-0.339933	9.75816	251.127	1.4747e-56	4.74773e-55	4439.5
B7E7K3	0.393976	8.89319	256.513	9.87626e-58	3.21437e-56	2535.5
A3A338	-0.0720225	8.54668	7.00668	0.0081206	0.0168936	1948.5
B9GCT2	0.104048	5.88821	2.27755	0.131259	0.197418	308.5
Q5Z6U5	-0.0646576	8.8159	6.78084	0.00921417	0.0189305	2349
D0TZK6	0.093859	8.44599	10.9904	0.000915826	0.00228315	1831
Q7XMP6	0.207381	8.62696	60.459	7.51287e-15	5.97418e-14	2087.5
B9GC28	-0.212833	8.28439	51.1628	8.50143e-13	5.8537e-12	1614.5
Q84NN4	-0.191249	8.66829	53.9742	2.03141e-13	1.45421e-12	2107.5
Q53QR8	-0.0298728	8.54603	1.2026	0.272803	0.365703	1951.5
Q7XCK0	0.415776	8.73547	257.259	6.79093e-58	2.22235e-56	2273.5
Q7XTB1	0.0235023	8.09609	0.542912	0.461228	0.559144	1431.5
Q69XR7	-0.0814197	8.12935	6.70438	0.00961765	0.0196578	1458.5
Q6ASU8	0.0348965	8.35433	1.42932	0.231876	0.31917	1713.5
B9G4Q6	-0.20013	8.07952	39.3149	3.60679e-10	2.00954e-09	1402
Q84ZC0	0.0208949	8.37029	0.518624	0.471429	0.567353	1731.5
Q84T92	0.45943	8.1699	210.634	9.99067e-48	2.70475e-46	1534
Q0J0H4	0.257186	7.00926	29.9782	4.36932e-08	1.96405e-07	677
B9EVS6	0.575801	8.05427	301.095	1.90156e-67	7.30689e-66	1421
B9FFX9	0.0228729	8.56226	0.711223	0.399038	0.499406	1978.5
Q2QWU7	0.195456	7.80802	30.3751	3.56066e-08	1.61888e-07	1179.5
Q10I42	-0.219158	8.75297	75.1042	4.46509e-18	4.25505e-17	2231.5
P41095	-0.0943149	8.57099	12.2324	0.000469669	0.00123722	1979.5
Q0JPA6	0.102965	10.3418	18.7878	1.46102e-05	4.89417e-05	6834
Q6YZ75	-0.126078	8.37191	19.0324	1.28519e-05	4.33198e-05	1722
A3BMS9	0.0814578	8.80662	10.6224	0.00111725	0.0027328	2351
Q6K4J4	-0.373254	8.15633	144.734	2.45494e-33	4.33877e-32	1467.5
Q6Z965	0.16102	8.1153	25.5916	4.21868e-07	1.70234e-06	1459
Q8LR75	-0.14781	7.87906	18.6377	1.58067e-05	5.27127e-05	1223
B9FNU9	-0.0273521	8.1799	0.781561	0.376664	0.477017	1514
Q7XIK0	-0.330681	8.04501	105.149	1.13267e-24	1.52974e-23	1361.5
Q8H5N9	0.172433	9.04813	54.6614	1.43189e-13	1.03878e-12	2793.5
Q6YZK5	-0.267723	8.79079	115.016	7.80495e-27	1.14886e-25	2285
A0A0P0XUE2	-0.0611416	8.39382	4.53322	0.033243	0.0595222	1753.5
Q67UK9	-0.452304	9.02632	378.43	2.73319e-84	1.35657e-82	2662.5
B9FS74	-0.0441954	8.33525	2.2714	0.13178	0.198103	1685
B5BQV2	-0.0506871	8.70982	3.88141	0.0488235	0.083029	2184
Q109L0	-0.303117	8.30052	105.163	1.12485e-24	1.52264e-23	1626
Q6H4V1	-0.0505285	7.07369	1.24072	0.265332	0.357134	702
Q9LGU6	-0.0433943	3.34029	0.066742	0.796141	0.847574	51
B9G2I5	-0.101412	8.59893	14.4246	0.000145884	0.000418537	2017.5
A0A0P0WNT5	-0.303653	7.94545	82.7438	9.34077e-20	9.72616e-19	1272.5
P93844	0.42838	7.57777	121.52	2.93992e-28	4.57185e-27	1012.5
Q8H4J8	-0.262173	8.26271	76.5667	2.12895e-18	2.06179e-17	1587
Q43008	-0.0801506	8.93467	11.2253	0.000806918	0.00202871	2548.5
Q2R330	0.0170817	8.24046	0.316539	0.573695	0.659603	1582
Q5VQX1	-0.132054	8.47196	22.4035	2.20966e-06	8.12892e-06	1845
Q7X5X9	0.0185488	8.42633	0.42519	0.514359	0.606278	1800
Q6EUS6	0.0873444	8.40779	9.26865	0.0023311	0.00540235	1782.5
Q53LU9	-0.0421443	8.98873	3.19739	0.0737561	0.119275	2651
Q2RAW0	-0.0179971	3.1358	0.00988845	0.920788	0.941658	44
Q6ATS0	-0.0171611	8.41014	0.360495	0.548231	0.637097	1777
Q8H4E0	-0.0728544	7.87599	4.50293	0.0338368	0.0603932	1224
Q8W250	-0.294072	8.1568	89.7604	2.68818e-21	2.99267e-20	1473
Q942X6	-0.615333	3.47343	15.2328	9.50404e-05	0.000280449	56
Q10R10	-0.0749908	8.15202	5.77577	0.0162486	0.03137	1482
Q851Y6	0.104324	8.38719	13.018	0.000308512	0.000840575	1758.5
Q60E59	0.065749	8.3106	4.91163	0.0266765	0.0490387	1664.5
Q5KQJ9	-0.102811	7.56352	7.23563	0.00714709	0.0150417	984.5
A3BQX7	0.212461	8.69416	66.4483	3.59195e-16	3.0738e-15	2188
Q6L4H5	-0.0388798	6.81573	0.613614	0.43343	0.532161	587
Q7XTJ3	0.055613	8.16433	3.18129	0.074486	0.12026	1503
Q5VRX8	0.157327	8.72462	37.3445	9.90016e-10	5.23207e-09	2229
Q2QM23	-0.150109	8.61159	31.9372	1.59241e-08	7.52134e-08	2030.5
Q5JKZ9	0.226798	8.24115	55.0356	1.18364e-13	8.68195e-13	1597
Q8LI32	-0.231466	7.69053	40.254	2.22995e-10	1.26612e-09	1070
A0A0P0VRQ0	0.0545555	8.29653	3.35067	0.0671776	0.10989	1647.5
Q9XGP7	0.70836	7.88244	397.146	2.30252e-88	1.18223e-86	1265.5
Q0D7W4	0.0676583	8.3251	5.25362	0.0219012	0.0411364	1681.5
Q6K1X5	-0.0464215	7.96909	1.94719	0.16289	0.237322	1307
Q653F6	0.220622	8.29663	54.1727	1.83624e-13	1.31926e-12	1659.5
Q69N33	-0.0829876	8.03597	6.52947	0.0106102	0.0214435	1367
B9G0C7	0.0226697	8.35091	0.602156	0.437757	0.536588	1708.5
Q5VME5	0.37339	8.6067	190.589	2.36423e-43	5.61011e-42	2074
Q5Z8V3	-0.31429	8.67671	146.945	8.06849e-34	1.43451e-32	2107
Q7X720	1.19281	6.72317	458.803	8.75792e-102	5.86092e-100	565.5
Q8LLP2	0.183255	7.51014	21.729	3.14007e-06	1.13553e-05	958
Q5N7W3	0.0947493	8.49537	11.596	0.00066095	0.00169244	1895
Q6K2Y3	-0.0125105	8.79328	0.249587	0.617366	0.700921	2318.5
Q0DM51	-0.198314	8.07321	38.4347	5.66168e-10	3.09367e-09	1396
Q6ZD10	0.0726483	8.0775	5.10558	0.0238489	0.0443888	1416
Q2QYB7	-0.193526	7.84818	31.3305	2.1763e-08	1.01187e-07	1195
Q75W16	0.452792	7.98711	180.183	4.41965e-41	9.82218e-40	1349.5
Q8H4B9	0.0822379	9.05434	12.541	0.000398113	0.00106713	2792.5
Q5JK10	0.275268	8.83128	121.642	2.76517e-28	4.31135e-27	2414.5
Q0JCD0	-0.171764	6.9974	13.6906	0.000215536	0.000602973	663.5
Q69UF2	-0.159725	8.80737	41.2849	1.31583e-10	7.64592e-10	2324
Q6Z050	0.21169	7.91154	38.2371	6.26513e-10	3.40467e-09	1268.5
Q6ZXK6	0.212248	8.3062	50.51	1.1856e-12	8.08873e-12	1670
Q69IK7	-0.464225	8.45105	274.277	1.32642e-61	4.56657e-60	1790.5
Q0DBN4	-0.183422	6.55043	11.4589	0.000711507	0.0018141	486.5
Q5QLG3	-0.463674	8.82853	353.779	6.37201e-79	2.94199e-77	2322
Q75KR1	-0.238797	4.93282	6.32036	0.011936	0.023888	157.5
Q10PV6	-0.158225	8.74402	38.8538	4.56758e-10	2.51894e-09	2224.5
Q7XNX6	0.241595	8.86365	95.9064	1.20444e-22	1.43473e-21	2465.5
Q53PH6	0.010844	8.53513	0.156946	0.691984	0.762809	1940.5
Q9SDG5	0.00120546	8.28319	0.0016256	0.967839	0.978186	1628.5
B9G712	-0.246088	8.71614	92.4371	6.94983e-22	8.02194e-21	2172.5
B9FLJ3	0.335294	8.43644	136.758	1.36191e-31	2.32422e-30	1838.5
Q8LMR0	0.16515	7.87042	22.7015	1.89224e-06	7.01753e-06	1230.5
Q8LHD1	0.0485737	7.93359	2.06878	0.150342	0.221814	1280
Q6YY47	0.240067	8.61581	80.193	3.39561e-19	3.44535e-18	2074.5
Q851S8	-0.0287782	8.29039	0.932607	0.334186	0.433358	1634.5
Q6ZBH2	0.00339053	8.80175	0.01842	0.892042	0.923038	2334
Q0JBV4	-0.126693	7.474	10.3397	0.00130203	0.00314217	924.5
Q8H4Q9	0.109591	8.53037	15.8855	6.72937e-05	0.000203556	1943
Q6K6Q1	0.76866	8.01193	507.815	1.89547e-112	1.50526e-110	1389
Q69TY5	-0.128269	8.90299	28.2524	1.06481e-07	4.56918e-07	2487
Q6YY64	0.232432	8.81179	85.9212	1.87249e-20	2.01674e-19	2377
Q0DWH1	-0.0950188	8.83308	14.824	0.000118023	0.000343067	2373.5
Q6Z1G7	-0.0459968	8.05576	2.0299	0.154231	0.226591	1388
A3AQX8	-0.182291	8.13604	33.8981	5.8076e-09	2.86342e-08	1459
B9EZ91	-0.182667	7.93098	29.5428	5.46942e-08	2.42561e-07	1266
Q9AY75	-0.10005	8.28207	11.2434	0.000799053	0.00201321	1620
Q0JAI2	0.194416	8.23001	40.3092	2.16791e-10	1.23324e-09	1582.5
B9FXY3	0.184508	8.33729	39.0957	4.03526e-10	2.23989e-09	1704.5
Q6Z744	0.0167248	7.89547	0.239342	0.624682	0.707205	1245
P53683	0.363815	7.56161	87.2704	9.46534e-21	1.03252e-19	999
Q6ZAA5	0.290714	7.92465	72.2749	1.87211e-17	1.7128e-16	1284
Q69R65	0.0597237	4.816	0.355914	0.550785	0.639344	145.5
Q6Z6S1	-0.112363	8.72605	19.3305	1.09936e-05	3.7352e-05	2202
Q6Z8J5	-0.392478	8.06834	150.644	1.25376e-34	2.27664e-33	1380
Q0INM3	-0.16825	8.41238	34.9211	3.43346e-09	1.73597e-08	1767.5
Q7XTM8	-0.36208	8.06122	127.542	1.41376e-29	2.31329e-28	1375
Q7F8X9	-0.129463	8.32092	19.3666	1.07875e-05	3.67145e-05	1662
A3BU52	-0.259467	7.17231	35.3962	2.69012e-09	1.37649e-08	747
B9FQ68	0.0822533	8.12342	6.75273	0.00936042	0.0191847	1462.5
Q6L4S3	0.0383316	8.40611	1.78817	0.181149	0.259278	1776.5
Q9FWV8	-0.07158	7.81454	4.16568	0.0412509	0.0719655	1173
P46465	0.361795	4.31634	8.8784	0.00288564	0.00656237	102.5
Q6ZKZ4	0.248169	5.98772	13.6892	0.000215686	0.00060311	331.5
Q9ARZ9	0.248422	5.41195	9.16856	0.00246208	0.00567937	221.5
B7EYZ0	0.229688	8.62822	74.1059	7.40361e-18	6.93331e-17	2091.5
Q8L4L4	0.0329371	8.88414	1.82936	0.176203	0.253311	2475
Q6H4V4	0.0273883	8.59329	1.04187	0.307388	0.404205	2022
Q7XHB3	0.604192	8.75218	538.508	3.98056e-119	3.53854e-117	2320
Q6ZI55	-0.0334479	8.05864	1.07484	0.299855	0.395731	1391.5
Q0JAC6	0.117363	7.65868	9.93362	0.00162287	0.00386016	1060
Q69X22	0.235833	7.31495	31.2651	2.25088e-08	1.0441e-07	837.5
Q6H6B9	-0.0181426	7.67043	0.241502	0.623123	0.706246	1063.5
Q9FXT8	0.137882	8.05734	18.0546	2.14656e-05	7.00543e-05	1400
Q6YUK5	0.060503	8.25494	4.00141	0.0454622	0.0781	1601
Q0DUI8	-0.279402	8.18604	82.6563	9.76344e-20	1.01485e-18	1504
Q7XVM2	0.0655583	8.74228	6.59918	0.0102026	0.0207437	2246.5
Q0DKP1	-0.0493201	8.32398	2.80714	0.0938456	0.147246	1671.5
P51431	0.263279	10.8016	93.7221	3.63083e-22	4.23194e-21	9499.5
O80414	-0.186629	9.12419	67.5451	2.05922e-16	1.78786e-15	2889.5
B7F6I0	0.146394	8.24334	23.1059	1.53322e-06	5.75416e-06	1594
B9G6F0	-0.0850181	7.96746	6.53635	0.0105692	0.0213898	1303.5
Q7X8Z8	-0.0657113	7.82524	3.53561	0.0600641	0.0996495	1182
B9G0B8	0.0165298	7.48711	0.176172	0.674684	0.748587	937.5
H6TFZ4	0.34188	5.32762	16.1885	5.73422e-05	0.000176137	209
A3BLC3	-0.158849	8.4722	32.4525	1.22143e-08	5.83385e-08	1843
A3AYP1	-0.224594	7.49208	33.0401	9.02799e-09	4.39303e-08	933
Q10MS4	0.165398	8.48807	34.9905	3.31311e-09	1.68226e-08	1891.5
A2ZZJ6	0.711088	8.38304	567.942	1.57379e-125	1.56225e-123	1799
Q6ZIW7	-0.0228923	6.29582	0.148035	0.70042	0.769971	409
Q84PW3	0.0637949	8.382	4.86246	0.0274472	0.0502383	1749
Q6ZBZ2	-0.0829593	9.89184	14.5549	0.000136133	0.000393024	4945.5
E3WF37	0.187601	7.46892	22.1196	2.56185e-06	9.34948e-06	931
A3AIY6	0.170583	8.02119	26.8829	2.16161e-07	8.97806e-07	1367
Q5VPR6	0.127648	9.1922	32.1525	1.42535e-08	6.76445e-08	3080.5
Q2R4A1	0.153732	8.70768	35.2573	2.88894e-09	1.47442e-08	2202.5
Q7XTT6	-0.31343	8.40974	121.373	3.16658e-28	4.9115e-27	1752.5
Q6YS11	-0.0759089	8.70232	8.67	0.00323491	0.00728986	2170
A0A0P0Y445	0.286877	8.83374	132.205	1.34937e-30	2.2703e-29	2420
Q2QNF3	0.265724	8.27254	76.9827	1.72464e-18	1.68947e-17	1635
Q7XTK3	-0.0139834	7.86974	0.164652	0.684909	0.756971	1221.5
Q109G2	-0.119164	7.02323	6.69012	0.00969485	0.0197952	676.5
P0C497	-0.210578	8.26984	49.5762	1.90811e-12	1.27981e-11	1598.5
Q2QQM3	0.0177147	8.63919	0.450227	0.502227	0.596379	2086.5
A0A0P0X2H7	-0.0560159	7.82897	2.57458	0.108593	0.167559	1185.5
Q84VC8	-0.152637	8.13024	23.6467	1.15745e-06	4.41626e-06	1455
Q8H8C2	0.00975274	8.2822	0.106283	0.744416	0.804072	1628
A5HEI2	-0.115888	7.60892	9.49264	0.00206298	0.00482036	1015.5
Q0D582	-0.0896633	8.21766	8.64725	0.00327556	0.00736753	1550
B7EW55	0.2097	8.97176	77.3159	1.45688e-18	1.43424e-17	2654
Q6L4F8	0.159773	7.37214	15.034	0.000105593	0.000309049	869.5
Q7XPV4	-0.422948	8.154	185.61	2.88778e-42	6.71859e-41	1462
Q84QA8	-0.264668	8.20423	75.0829	4.51357e-18	4.29438e-17	1524
Q6ZG90	-0.197006	8.71826	59.262	1.38019e-14	1.07456e-13	2181
Q5NAI9	0.350569	7.80838	96.3727	9.51714e-23	1.14282e-21	1186.5
Q5VRH2	-0.236371	7.7932	45.0644	1.90658e-11	1.17431e-10	1148.5
Q7XR19	-0.203714	7.5999	29.261	6.32566e-08	2.7846e-07	1006
Q9LST9	-0.0136236	7.8803	0.157431	0.691533	0.762453	1230.5
Q6YUR8	0.146589	8.52125	28.1716	1.11021e-07	4.76056e-07	1934
B9FVM5	-0.248542	8.50665	81.5857	1.67822e-19	1.72336e-18	1879.5
Q69JZ2	-0.126505	8.37068	19.1453	1.21137e-05	4.09938e-05	1720.5
Q60EA3	-0.0887491	8.72633	12.0514	0.00051754	0.00135434	2205
Q94CN1	0.155346	7.8727	20.1335	7.22218e-06	2.50964e-05	1232
A0A067Y3P4	0.341961	6.77001	44.4435	2.61805e-11	1.59439e-10	574
Q5ZA32	0.134159	8.48593	23.0357	1.59022e-06	5.94933e-06	1886
Q69NF3	-0.0930559	7.96183	7.80317	0.00521547	0.0113453	1298
Q5NAY4	0.0101633	8.44912	0.129772	0.718668	0.784385	1828
A3BGL5	0.189567	9.07515	66.9171	2.8317e-16	2.43723e-15	2849
Q6F2Y7	0.0443819	7.39716	1.1909	0.275148	0.368348	881.5
Q84VC9	-0.324298	7.89508	91.1992	1.29912e-21	1.47102e-20	1228
B9FAQ6	0.158063	7.84073	20.3817	6.34319e-06	2.21974e-05	1205
Q9FTG9	0.443241	8.21397	202.54	5.82812e-46	1.47712e-44	1581
A0A0N7KCY0	0.129234	8.93583	28.9062	7.59689e-08	3.31723e-07	2578
B9ESX6	0.0227993	8.42044	0.639577	0.423864	0.523762	1793
Q53PY7	-0.243037	7.88922	50.9128	9.65642e-13	6.6413e-12	1227
Q6ATY4	-0.285756	9.46914	177.964	1.34857e-40	2.93142e-39	3647.5
Q7F7I7	0.0782358	5.8101	1.22226	0.268918	0.361226	292
Q6ZHE5	0.0353888	8.5625	1.70169	0.192067	0.27276	1980
P46466	0.00120546	8.28319	0.0016256	0.967839	0.978186	1628.5
B9FQ86	0.17674	7.24104	16.7668	4.2267e-05	0.000132287	794
Q0ILB9	-0.134387	7.82723	14.8561	0.000116035	0.000337948	1180.5
Q65XN1	0.0468119	8.12554	2.1953	0.138432	0.206435	1462.5
Q93WM3	0.103425	8.65656	15.4575	8.43825e-05	0.000251795	2120.5
Q850L8	0.460169	4.90555	21.4695	3.59498e-06	1.29298e-05	155.5
A2ZVC0	-0.0351698	8.76156	1.93353	0.164372	0.238897	2265.5
P40392	0.0704746	9.25141	10.0621	0.00151353	0.00362331	3200
B9G4J9	-0.0714818	8.32713	5.91569	0.0150066	0.0292951	1673.5
A3AI13	-0.0818576	8.80542	10.8018	0.00101399	0.00250699	2330
Q2RAZ7	0.181938	5.82003	6.58959	0.0102577	0.0208372	294.5
O22386	-0.0887086	8.16257	8.14648	0.00431448	0.00950686	1492
Q84P62	0.0635734	8.67282	5.91995	0.0149704	0.0292435	2140.5
Q0JBF1	-0.293111	7.60672	61.0397	5.59365e-15	4.49e-14	1007.5
Q6ZGS9	0.0492966	7.9542	2.16137	0.141518	0.210247	1298.5
B9FX31	-0.0945142	7.84985	7.4505	0.0063419	0.0135336	1201
Q10LV7	-0.228188	9.01586	95.6725	1.35551e-22	1.61147e-21	2675
Q5SNC0	0.0493751	8.08698	2.37743	0.1231	0.186989	1424
Q53JI9	-0.137364	8.24514	20.6858	5.41169e-06	1.90948e-05	1576.5
Q10RX2	0.048715	8.26241	2.60951	0.106224	0.164331	1608.5
Q2QPD4	-0.20531	8.16446	43.8861	3.48059e-11	2.10034e-10	1486.5
Q7XAL3	-0.236076	7.38408	33.8939	5.82007e-09	2.86719e-08	865.5
Q10KF1	0.0834702	7.66448	5.0574	0.0245209	0.0455542	1063
Q688X1	-0.0852703	5.91339	1.58111	0.208601	0.291513	313
Q75IQ4	0.114352	8.32856	14.9992	0.000107557	0.000314642	1689
B7E4J4	0.461858	8.59896	287.522	1.72349e-64	6.25922e-63	2071
Q84TA3	0.0852875	8.42038	8.91713	0.00282508	0.00643448	1798
Q6ZG42	-0.182997	6.9311	14.85	0.000116409	0.000338705	633.5
B9FCH2	0.0782669	8.40595	7.43675	0.00639052	0.0136227	1779.5
Q5WMX0	0.113165	8.64841	18.3907	1.79929e-05	5.94376e-05	2109.5
Q7XBW5	-0.340893	8.6139	165.614	6.71559e-38	1.33773e-36	2015
Q65X08	0.0227406	7.90321	0.4447	0.504863	0.598401	1252
B9FXS4	-0.131774	8.08206	17.0326	3.67439e-05	0.000115915	1408.5
Q7GCH3	0.0713154	8.00463	4.67777	0.0305554	0.0552148	1346
Q0E0Z3	-0.0944971	7.10197	4.43718	0.0351642	0.0625002	715
Q8LHG8	-0.0500401	8.00901	2.32642	0.127194	0.192423	1343.5
B9EUP0	-0.0126018	4.6123	0.0138255	0.906399	0.93303	126
B9FS66	-0.0396243	7.86467	1.31934	0.250711	0.340532	1216
A0A345YV62	-0.185573	10.9154	43.7197	3.78941e-11	2.27977e-10	9982.5
Q7FAT6	0.154923	8.70922	35.8405	2.14149e-09	1.1043e-08	2205
Q7XW32	-0.111143	7.51021	8.15298	0.00429905	0.00947636	948.5
Q33AF5	0.227954	8.13092	51.5808	6.87091e-13	4.7585e-12	1479
Q5N842	-0.428612	7.54452	125.376	4.21052e-29	6.77779e-28	960.5
Q0E2K1	0.0378586	7.51268	0.939335	0.332449	0.431293	955
A3AI33	0.500581	8.63231	344.339	7.2421e-77	3.24315e-75	2123.5
Q0DJB6	0.0523369	8.21256	2.91417	0.0878047	0.138972	1554
Q10LR6	-0.052887	7.53067	1.86662	0.171863	0.247969	964
Q2QNF7	0.170321	7.45033	18.0245	2.18081e-05	7.10553e-05	918.5
Q9ST27	-0.0981422	8.13136	9.76204	0.00178152	0.00420895	1459.5
Q60DT7	0.285189	7.44188	49.7202	1.77312e-12	1.19465e-11	916.5
Q53RP2	-0.00612476	9.47336	0.0813385	0.775492	0.829829	3717
B9G4B3	0.0331141	5.84023	0.224509	0.635626	0.715921	298
A3C1M3	-0.441798	8.56072	268.182	2.82572e-60	9.67242e-59	1933
P0C443	-0.0137551	7.81075	0.152943	0.695739	0.765814	1172.5
B9EVX0	0.158033	8.55646	33.5368	6.99292e-09	3.43079e-08	1983
Q688Q8	-0.131917	8.15162	17.9116	2.31408e-05	7.50691e-05	1478
Q84M68	-0.152938	7.55799	15.9881	6.3743e-05	0.000193503	979
Q5Z8Y4	0.0589435	7.78453	2.74551	0.0975279	0.152421	1154.5
Q9ARP1	-0.283704	8.39447	98.3368	3.52942e-23	4.35222e-22	1736.5
Q6ASX7	-0.071933	6.16293	1.33732	0.247508	0.336719	372.5
Q941V2	-0.130056	8.31747	19.4977	1.00719e-05	3.4397e-05	1658
Q75T45	-0.783974	7.88753	528.346	6.46722e-117	5.58243e-115	1199.5
A0A0P0W1J8	0.156508	7.77372	19.0767	1.2557e-05	4.23975e-05	1150
Q7XTG7	-0.138101	8.18771	20.1321	7.22753e-06	2.51004e-05	1515
Q0IWL9	-0.184975	7.71148	26.0383	3.34713e-07	1.3692e-06	1087.5
Q84LG6	0.0328957	8.08442	1.05446	0.304481	0.401215	1420.5
Q2RB23	-0.0126018	4.6123	0.0138255	0.906399	0.93303	126
B9EYD6	0.206909	8.06764	40.7342	1.74406e-10	1.00363e-09	1414
Q5ZBH8	0.182505	8.18134	34.368	4.56153e-09	2.26971e-08	1529
Q9SLX0	0.158744	7.5483	16.7777	4.20245e-05	0.000131667	983
Q651F0	0.0142251	7.97164	0.182553	0.669188	0.743598	1312.5
O64437	-0.170585	7.69064	21.8157	3.0013e-06	1.08733e-05	1072.5
Q6AVB7	0.11984	8.40771	17.411	3.01079e-05	9.60485e-05	1785
Q6Z7R9	-0.164863	4.96316	3.06256	0.0801153	0.128167	161
Q6H8E4	-0.107739	8.53348	15.5567	8.00674e-05	0.000239518	1927.5
B9FBC1	-0.511812	8.23705	287.77	1.52197e-64	5.56126e-63	1542
Q69TY4	0.0465257	7.20726	1.14672	0.284237	0.377461	772.5
Q10LR5	0.193867	8.15269	37.9807	7.14487e-10	3.84416e-09	1499.5
Q53NR8	0.253783	7.60996	44.3952	2.68348e-11	1.63257e-10	1029.5
Q0J709	-0.531435	8.17222	296.675	1.74649e-66	6.5013e-65	1473.5
Q9SNL7	-0.0630523	8.00602	3.68838	0.0547929	0.0919728	1340
A3AX85	0.179263	5.72215	5.97593	0.0145025	0.0283947	275
Q5NAI4	0.177462	8.2549	34.1521	5.09681e-09	2.52972e-08	1609
B9GBP1	0.145638	8.25863	23.1152	1.52579e-06	5.72988e-06	1611
B9FLJ6	0.125301	3.84974	0.787142	0.374966	0.475169	73.5
Q6Z0N5	0.0950999	8.34587	10.5139	0.00118477	0.00288139	1708
Q652S1	-0.0107993	7.92112	0.101742	0.74975	0.807722	1266
A3C6Q6	-0.585286	8.6377	495.563	8.77795e-110	6.53518e-108	2024
Q10T66	-0.130217	7.12848	8.59884	0.00336377	0.00755453	727.5
Q69V60	-0.0474694	8.19158	2.37557	0.123247	0.187115	1525
A2ZNA8	0.749099	7.46984	330.592	7.14308e-74	3.10542e-72	948
Q2QN11	-0.535582	8.22816	313.136	4.52944e-70	1.86051e-68	1531
A0A0P0XV01	0.0119877	7.59027	0.0995568	0.752362	0.81032	1007
Q6K973	0.0674893	7.82764	3.70638	0.0542049	0.0911733	1190
B9FCX4	-0.218253	7.19161	25.3404	4.8053e-07	1.92212e-06	758
Q6K6C2	-0.158512	8.26244	27.9005	1.27716e-07	5.44752e-07	1594
Q6ZKB1	0.165045	7.43012	16.6959	4.38757e-05	0.000136962	905.5
Q6K548	-0.203667	7.89986	35.9723	2.00141e-09	1.03565e-08	1238
A3C4N5	0.285252	7.45974	50.3649	1.2766e-12	8.67969e-12	928
Q2QNS7	-0.773465	8.90182	1021.85	3.19478e-224	7.61124e-222	2403.5
B9G551	-0.113666	7.86289	10.883	0.000970496	0.00240644	1211
Q6H7M1	0.370623	8.09534	131.309	2.11958e-30	3.52632e-29	1451
Q42972	0.0443631	7.20362	1.04012	0.307793	0.404594	770.5
Q7Y0A2	0.20538	7.80201	33.3708	7.61605e-09	3.72423e-08	1175
Q08480	-0.0289843	8.20267	0.891683	0.345022	0.44441	1538
A0A0P0VFD3	1.16203	8.23577	1276.19	1.68441e-279	5.28019e-277	1648.5
Q69U05	-0.242762	7.50226	38.8992	4.46261e-10	2.46562e-09	939
Q0JF82	0.0459918	8.04669	2.00633	0.156644	0.22957	1384.5
B9FZN8	0.0227034	7.85229	0.427891	0.513026	0.605217	1208.5
Q84UR8	0.254691	8.51307	83.8787	5.2607e-20	5.53582e-19	1932.5
Q6AUN5	-0.0678054	7.69523	3.4412	0.0635896	0.104827	1080
Q6ZJ08	0.380869	7.41949	86.453	1.43101e-20	1.54403e-19	905
Q10LW5	-0.217617	7.66457	34.9331	3.41224e-09	1.72817e-08	1051.5
Q0JCK5	-0.171087	7.53961	19.7707	8.73096e-06	3.00067e-05	966
Q653Z1	-0.292628	8.59859	120.681	4.48727e-28	6.90599e-27	1998.5
Q8LQS5	0.215188	8.16761	47.204	6.39683e-12	4.08355e-11	1516.5
Q5Z7L0	0.181614	7.70467	24.4359	7.68232e-07	2.99842e-06	1097
A0A0P0W2S8	-0.65946	8.15535	450.645	5.2206e-100	3.34343e-98	1448.5
B9FRJ7	0.12285	8.14875	15.2893	9.22375e-05	0.000273181	1491
Q8W423	0.00417896	7.81283	0.0141223	0.905404	0.932651	1175
Q6KA61	-0.218549	7.84657	39.9463	2.61043e-10	1.47372e-09	1192.5
Q8W422	0.313954	3.62164	4.10933	0.0426473	0.0740114	62.5
A3AUK5	-0.0391891	7.64693	1.10999	0.292085	0.386849	1045.5
Q69T78	0.467642	8.17641	219.033	1.47007e-49	4.11069e-48	1541.5
A3BRT1	-0.0473617	8.37138	2.67588	0.101879	0.158472	1727.5
K4FDV3	-0.219157	7.73379	37.164	1.08598e-09	5.71892e-09	1103
Q6T5D1	0.0418278	5.78866	0.345294	0.556789	0.645182	287.5
Q7XIK7	0.186879	3.98586	1.91539	0.166366	0.241324	81
Q7XAN4	-0.109302	7.50935	7.87973	0.0049992	0.0109027	948
Q6YV23	-0.232796	8.01012	50.7589	1.04439e-12	7.15813e-12	1334.5
Q9FTH0	0.199035	8.04042	37.0088	1.17596e-09	6.17092e-09	1387
P55142	-0.669242	8.13314	456.99	2.17284e-101	1.43793e-99	1426
Q0IMX5	0.19781	7.61202	27.1437	1.88876e-07	7.88881e-07	1029
B9G1W3	-0.540875	7.44843	187.008	1.43007e-42	3.3666e-41	895.5
Q6Z3X5	0.0261354	4.82129	0.0686254	0.793349	0.845898	146
Q6ZL94	0.0560609	8.42827	3.88108	0.0488332	0.083029	1805.5
A0A0P0VRI0	-0.0115922	8.89146	0.228112	0.632928	0.714503	2482
Q0D5S1	-0.20116	7.45881	25.8792	3.63455e-07	1.47764e-06	912.5
A0A0P0WZL3	0.234843	7.9744	49.0663	2.4745e-12	1.63757e-11	1326.5
Q6YPG2	-0.178617	6.07006	7.78329	0.00527316	0.0114499	348.5
Q10LR9	-0.180871	7.87442	27.8542	1.30807e-07	5.57288e-07	1217.5
Q5Z6P9	0.00136926	7.15996	0.000964139	0.975229	0.98282	746.5
Q8RUI4	-0.0702511	7.98748	4.52193	0.0334631	0.0598159	1322.5
A3AFU4	0.964426	2.85714	20.1383	7.20406e-06	2.50481e-05	36
Q8LIX8	-0.212037	7.91718	39.4693	3.33264e-10	1.86378e-09	1252.5
Q651C1	-0.140559	7.56104	13.5256	0.000235331	0.000654969	981.5
Q655Z0	-0.38645	3.63682	6.6967	0.00965916	0.0197291	63
Q10LT8	0.00153355	8.20266	0.00249215	0.960185	0.972927	1540
Q6H7M7	0.124282	8.09713	15.0946	0.000102254	0.000300161	1438.5
Q6ZG03	-0.0220025	8.56677	0.661694	0.415962	0.516571	1980.5
Q0JDA2	0.001298	7.99363	0.00154444	0.968652	0.978675	1332
Q655G1	-0.0540866	8.19624	3.09501	0.0785325	0.12594	1529.5
A0A0P0VRK8	-0.194071	8.12532	38.152	6.54438e-10	3.54671e-09	1447.5
Q0DVI1	-0.342821	8.22715	128.164	1.03331e-29	1.70011e-28	1543
Q8H8D8	0.409267	8.94592	285.401	4.99741e-64	1.79305e-62	2632.5
Q8LH97	0.111687	8.22136	13.302	0.000265116	0.000729682	1567.5
B9G1B5	0.0642545	7.86775	3.45507	0.063058	0.104079	1223.5
Q7XBY6	0.228509	7.26918	28.4506	9.6122e-08	4.15459e-07	811
Q9ZWR4	0.072918	7.31534	3.03072	0.0817016	0.130215	833.5
Q10JD1	0.174165	9.03144	55.2666	1.05243e-13	7.73857e-13	2761.5
Q7XTP6	-0.251109	7.48017	41.0019	1.52082e-10	8.79418e-10	924.5
Q0DBD3	-0.0747362	5.0141	0.647886	0.42087	0.520819	167
O64464	0.0943637	8.32982	10.2362	0.0013771	0.00330994	1689
Q75GB3	0.0890421	7.91492	6.84417	0.00889311	0.0183532	1265.5
A0A0P0VBK7	0.207198	5.88123	8.89663	0.00285697	0.00650214	307.5
Q6F2U9	-0.0532959	8.19666	3.00595	0.0829593	0.132043	1530
Q0DID5	0.203038	8.81777	65.9604	4.60086e-16	3.91467e-15	2383.5
Q6ZLD7	-0.135896	4.32766	1.32935	0.248921	0.33841	103
Q2QWN3	-0.976363	8.86634	1575.2	0	0	2322
Q5QMH1	0.0886969	7.73674	6.00193	0.0142903	0.0280622	1118
Q84ZP1	0.125307	8.81539	25.2146	5.12935e-07	2.04078e-06	2370.5
Q10NP2	0.00736637	8.02006	0.0506442	0.821946	0.867076	1357
Q10N98	-0.0837188	6.23474	1.90574	0.167437	0.242624	391.5
Q0JFH7	0.231546	8.40301	64.2584	1.09123e-15	9.07736e-15	1788
Q6YZH8	0.0684022	8.06448	4.4867	0.0341595	0.0609326	1403
A2ZS73	0.30301	8.26546	99.2854	2.18618e-23	2.72403e-22	1629.5
Q7XLR1	0.876857	8.23162	759.186	4.0362e-167	6.32621e-165	1627.5
Q10MC7	0.036669	7.97419	1.21355	0.270631	0.363199	1316
Q10I26	0.00537517	7.51954	0.0190664	0.890176	0.921587	958.5
Q69JF4	-0.144056	7.01998	9.76811	0.00177565	0.00419673	674.5
Q10BT5	-0.455213	5.38186	31.7267	1.77463e-08	8.30953e-08	215
Q5JKH9	0.0282412	7.3035	0.452328	0.501232	0.595519	825.5
Q5JNJ1	0.128758	7.69556	12.2556	0.000463857	0.00122363	1088
Q84M87	0.168338	7.96889	25.2503	5.03524e-07	2.00601e-06	1318
A0A0P0WXQ4	-0.0329456	8.87726	1.82811	0.176352	0.253463	2455
Q75M01	-0.163001	7.62622	19.0464	1.27581e-05	4.30281e-05	1026
Q0JKK9	-0.0869391	4.97531	0.854059	0.355407	0.455407	162.5
B9FXV5	0.0390807	8.21245	1.62605	0.20225	0.284306	1553
Q5N8G1	-0.160072	7.98892	23.5927	1.19038e-06	4.5361e-06	1319
A3BYC3	-0.0292103	7.52125	0.564933	0.452279	0.549975	958.5
Q2QWM6	-0.482179	7.94968	209.65	1.63732e-47	4.39274e-46	1267
Q10LW8	0.147636	8.26696	23.8892	1.02043e-06	3.91604e-06	1620.5
P0C0L1	0.179437	7.72298	24.1634	8.84998e-07	3.41832e-06	1111
Q6AVZ8	0.585138	8.36627	386.064	5.9526e-86	3.00455e-84	1769
B9FSC8	-0.111738	7.66171	9.15128	0.00248544	0.00572218	1053.5
Q9FR35	0.0987539	8.76377	15.1621	9.86652e-05	0.000290197	2284
Q60EF6	-0.130719	2.61254	0.360204	0.548393	0.637097	30
Q6KA00	-0.208963	8.27696	49.0592	2.48352e-12	1.64172e-11	1606.5
Q9FYP0	0.306621	8.2471	100.331	1.28919e-23	1.6337e-22	1609
Q9ARU4	-0.255977	7.68575	49.1073	2.42338e-12	1.60552e-11	1065.5
Q7F4T2	0.050853	7.78808	2.04967	0.152239	0.224051	1157
Q6Z8P2	0.117338	8.22697	14.734	0.000123794	0.000358792	1574
P37890	-0.137364	8.00337	17.5324	2.82458e-05	9.03017e-05	1333.5
Q0JR27	-0.19748	7.61316	27.7436	1.38504e-07	5.86719e-07	1015.5
A0A0P0XBM6	0.0148914	8.12697	0.222792	0.63692	0.716836	1462
Q5VS74	-0.00729088	8.09591	0.052333	0.819052	0.864943	1429.5
Q5TKQ5	-0.190535	7.82546	29.8939	4.56354e-08	2.04211e-07	1176.5
B9F2N9	-0.041972	8.24415	1.92198	0.165638	0.240385	1582
A0A0P0XPG5	0.189642	7.74298	27.3447	1.70234e-07	7.14024e-07	1127
Q6H734	0.0986069	7.5909	6.69927	0.00964524	0.0197074	1010.5
Q9MBF2	-0.219219	7.79035	38.6641	5.03374e-10	2.77089e-09	1147
Q0DG35	-0.0342474	6.5096	0.384741	0.535077	0.625131	474.5
Q10MW3	0.407334	7.99326	147.157	7.25114e-34	1.29305e-32	1353
E9KIP6	-0.258132	8.3047	76.4195	2.2937e-18	2.21415e-17	1634
A0A3R5SQC7	0.239658	8.20398	59.9346	9.80645e-15	7.74632e-14	1557
B9FRZ1	-1.14001	5.79788	263.302	3.27118e-59	1.11022e-57	284
Q2R1S1	-0.248151	8.30361	70.5545	4.47733e-17	4.01611e-16	1633.5
Q35322	0.194341	7.8665	31.2779	2.23612e-08	1.03806e-07	1228.5
B9F8H2	0.221108	8.06174	46.2727	1.02888e-11	6.48466e-11	1409
Q5VNW0	-0.00639497	8.25191	0.0447786	0.832412	0.876099	1593
Q6L4S0	0.219136	8.32795	54.6419	1.44622e-13	1.0479e-12	1696
B9FVT8	-0.0854414	5.27535	1.01735	0.313148	0.411002	200.5
Q8H3R5	-0.13124	7.40632	10.5897	0.00113719	0.00277813	882
A3BNM4	-0.00863257	8.20188	0.0789702	0.778698	0.832861	1538.5
Q5ZB95	-0.342664	8.20632	126.218	2.75477e-29	4.47068e-28	1521
Q93WY5	-0.418151	8.11088	176.111	3.42487e-40	7.28519e-39	1419.5
Q2QMN7	0.0483144	7.65883	1.69187	0.193354	0.274188	1057.5
Q6K6A4	-0.0245049	8.24442	0.654694	0.418439	0.518997	1583.5
Q2R068	-0.24388	7.00471	27.83	1.32457e-07	5.63107e-07	665.5
Q7XMK8	-0.0223028	7.86074	0.416443	0.518717	0.609245	1213.5
Q10AT9	-0.107	7.86786	9.67439	0.00186854	0.00440056	1215.5
B9GCD1	-0.0222582	8.12921	0.499544	0.4797	0.575563	1462
Q7XQJ5	-0.461627	7.62708	153.975	2.34538e-35	4.36534e-34	1015.5
Q9AWU6	0.144275	8.03734	19.4858	1.0135e-05	3.45927e-05	1381
A3BH76	-0.146359	7.29657	12.2152	0.000474026	0.00124814	817
Q0D840	-0.440484	9.10055	372.759	4.69277e-83	2.30993e-81	2804
B9G0A9	0.274092	8.23696	79.9882	3.76662e-19	3.80882e-18	1595.5
Q6ER90	-0.14526	7.71663	16.0885	6.04506e-05	0.000184305	1093
Q8H2Q5	0.0573218	7.78524	2.59807	0.106994	0.165349	1155
Q0JQZ2	0.393567	7.89554	128.508	8.68747e-30	1.43331e-28	1263
Q0E2S4	0.179446	7.51407	20.8987	4.84213e-06	1.71767e-05	960.5
Q53P72	0.0561074	8.0388	2.96777	0.0849387	0.134833	1377.5
Q75LR5	0.0727217	5.1618	0.671594	0.412496	0.51368	185.5
Q0JDT1	-0.377609	8.22891	155.745	9.62651e-36	1.82597e-34	1542.5
Q10MD1	-0.0935664	8.02387	8.23511	0.00410878	0.00909397	1355
Q6ZFU6	-0.181775	7.45785	21.1011	4.35685e-06	1.55479e-05	912.5
Q6H8G2	0.222493	3.95932	2.65351	0.103322	0.160382	79.5
B9G0A4	-0.202685	7.84628	34.3323	4.64597e-09	2.3098e-08	1193
B9FPV2	-0.833553	7.19611	371.791	7.62632e-83	3.72314e-81	746
B9FE54	0.190122	7.68248	26.3508	2.84702e-07	1.17105e-06	1080.5
Q0JQ62	-0.122811	7.02125	7.09755	0.00771892	0.0161312	675.5
B9FCV2	0.0710199	8.85761	8.34837	0.00386034	0.00858879	2434.5
P40393	0.128857	8.70613	24.7847	6.41033e-07	2.52513e-06	2197.5
Q2RBD2	-0.147437	8.54442	29.3984	5.89257e-08	2.60744e-07	1938.5
Q84SC5	-0.345874	7.63585	86.8252	1.1855e-20	1.28613e-19	1026
Q7DNB2	-0.0877317	6.36131	2.2859	0.130554	0.196667	427.5
Q10RT5	-0.0904503	7.50842	5.38732	0.0202836	0.0383035	948
Q8H590	-0.0107105	8.9937	0.206809	0.64928	0.726764	2664.5
Q10QW8	0.258745	8.3331	76.2129	2.54667e-18	2.45436e-17	1705
B7EEW9	0.240149	6.43775	17.569	2.7707e-05	8.87699e-05	454
Q852A3	-0.07289	7.89182	4.55693	0.0327859	0.0588171	1237.5
B9FLB9	0.0731213	7.86196	4.45387	0.0348222	0.0619847	1219
Q10T48	0.0199371	7.96637	0.357163	0.550086	0.638657	1308
Q6H798	0.084746	7.11145	3.54906	0.0595791	0.0990104	723.5
A0A0P0W4D5	0.103058	7.58212	7.27082	0.00700839	0.0147812	1004.5
P0DO03	-0.0938468	7.91039	7.65934	0.00564793	0.0121925	1252.5
Q6ZGC2	-0.238158	8.45701	72.3328	1.81799e-17	1.6684e-16	1817
Q6ASR0	-0.131651	7.87341	14.7178	0.000124863	0.000361715	1219
Q7XNV4	-0.0626658	7.98212	3.58349	0.0583565	0.0972772	1318
A3C6G9	-0.326774	9.17789	212.485	3.94124e-48	1.07679e-46	2976
Q7XQC9	-0.373435	8.36496	167.098	3.18411e-38	6.36394e-37	1694.5
Q67J16	0.139586	7.6804	14.241	0.000160827	0.000458977	1077
Q2QMX9	-0.0136705	8.50676	0.244808	0.620755	0.704232	1900.5
Q6H450	0.287477	8.47754	103.933	2.09243e-24	2.7511e-23	1888
Q53RK7	-0.347427	7.69611	91.3193	1.22261e-21	1.38967e-20	1069.5
B9FI48	0.150747	8.26633	24.8901	6.06937e-07	2.40194e-06	1620
Q5N7Z9	0.0819551	6.29806	1.88428	0.169848	0.2453	410.5
B9F272	0.543122	4.41452	20.9072	4.82075e-06	1.71111e-05	110
Q84PB7	-0.151935	8.38156	27.8528	1.30902e-07	5.57294e-07	1731.5
Q5U1Q2	0.251886	7.86922	52.3875	4.55618e-13	3.19254e-12	1233.5
Q10S72	0.0244889	7.20915	0.318611	0.572444	0.658836	773
A3BP48	-0.046437	8.21543	2.31119	0.128446	0.193972	1550.5
B9F7U9	-0.0561072	8.36776	3.74735	0.0528914	0.0892411	1722.5
Q5Z5T3	0.196269	7.43104	23.5632	1.20876e-06	4.59732e-06	907
B7EBF9	-0.253147	8.3916	78.0896	9.84687e-19	9.79097e-18	1735.5
Q8H8E0	0.000361807	8.33665	0.000152038	0.990162	0.993253	1690
Q942L2	0.366874	8.21703	140.134	2.48864e-32	4.28391e-31	1579.5
Q8RU33	0.0429596	8.19777	1.94445	0.163186	0.23761	1537.5
Q2QVB4	-0.044662	7.797	1.59991	0.205916	0.288826	1160
Q6K471	-0.193141	7.34569	22.0546	2.6501e-06	9.66564e-06	844
Q6Z7B3	-0.275233	7.75446	59.5594	1.18657e-14	9.31125e-14	1116.5
B9FMK1	0.232373	6.23876	14.3271	0.000153633	0.000439712	395
Q6Z875	0.107715	7.63318	8.22666	0.00412794	0.00912282	1041
Q7X8I9	0.00813172	7.4407	0.0413066	0.838947	0.881265	907.5
Q5JNL2	-0.108253	7.84399	9.74087	0.00180216	0.00425432	1195.5
Q2R483	-0.125926	7.91568	13.8611	0.000196828	0.000554022	1255.5
Q7XXR8	-0.196201	4.94576	4.29401	0.0382469	0.0672965	159
Q7XLG9	-0.110179	8.20913	12.9914	0.000312927	0.000851824	1539.5
Q75HI6	-0.0778325	7.62249	4.31401	0.0377998	0.0666674	1026.5
B9FTG2	-0.158532	7.85645	21.1165	4.32186e-06	1.54323e-05	1203.5
B9FCT6	-0.260488	8.91781	117.928	1.79834e-27	2.7185e-26	2495.5
Q7EYR6	0.0452438	6.5206	0.672587	0.412151	0.513443	479
Q5JL23	0.0141795	7.77253	0.158018	0.690988	0.761993	1143
B7EFQ4	0.517403	3.99224	14.1252	0.00017104	0.000485565	81.5
Q0DXR0	0.949355	6.72726	304.79	2.98034e-68	1.17556e-66	564.5
B9FKJ9	-0.0608344	7.44243	2.32433	0.127365	0.192584	906.5
B9EWV6	-0.139907	7.03998	9.34013	0.0022419	0.00520373	684
Q53QK3	0.0274722	7.11484	0.375438	0.540055	0.629465	724
Q9SDK4	0.199821	7.41338	24.1177	9.06219e-07	3.49575e-06	896
Q7XBZ9	0.208359	7.60661	29.9759	4.37457e-08	1.96493e-07	1025.5
Q0E4R7	0.217985	4.32445	3.29943	0.069304	0.112903	103
Q6K215	-0.136322	8.03597	17.66	2.64124e-05	8.49876e-05	1364
Q0DFC9	-0.49479	9.09414	468.611	6.42758e-104	4.47056e-102	2783.5
A0A0P0V197	0.0306522	7.72102	0.711806	0.398845	0.499268	1103.5
Q0IXP9	-0.205285	8.17464	44.185	2.98761e-11	1.80652e-10	1497
Q75HY2	-0.10194	8.65992	15.204	9.64979e-05	0.000284244	2104.5
B7FAE9	-0.491977	8.42797	303.081	7.02459e-68	2.73454e-66	1760
Q943W5	-0.137308	7.55572	12.8578	0.000336067	0.000909412	978
Q10A76	-0.0898235	7.83023	6.63722	0.00998695	0.0203289	1185
B9FJD7	-0.237819	7.27132	31.8182	1.69299e-08	7.96023e-08	800.5
Q42456	0.228654	8.01264	47.793	4.7368e-12	3.05329e-11	1362
B9F5B9	0.00327301	7.91004	0.00926658	0.923312	0.943267	1257
Q10M94	-0.122391	7.47066	9.62507	0.0019194	0.00451498	922.5
Q53WK4	-0.0473487	7.78779	1.78703	0.181289	0.25937	1152.5
Q0D405	-0.145209	4.35499	1.54835	0.21338	0.297563	105
B9FZQ4	-0.0276419	7.82009	0.622136	0.430254	0.528916	1179.5
Q6YZJ0	-0.231393	7.75011	41.9157	9.52941e-11	5.60841e-10	1115
Q5Z9H8	0.162241	8.44861	32.7499	1.0481e-08	5.04239e-08	1840
A3A9C6	-0.18843	7.94269	31.6981	1.80097e-08	8.42622e-08	1276
Q53QG1	-0.276434	5.78576	15.381	8.78664e-05	0.000261144	285.5
Q2R3A1	1.17245	7.90338	1025.28	5.74252e-225	1.4251e-222	1303.5
Q7XRE7	-0.019414	7.68666	0.279682	0.59691	0.681856	1075.5
Q53JF7	0.0214548	7.14166	0.233393	0.629019	0.711574	737.5
Q5W6F1	0.226677	7.79231	40.305	2.17256e-10	1.23471e-09	1168
Q9LST6	0.0145905	7.84018	0.175332	0.675416	0.74926	1198
A2ZVI7	0.054619	7.05184	1.41757	0.233803	0.321452	693.5
A0A0N7KH54	-0.198802	4.92318	4.34023	0.0372218	0.0658039	156.5
Q8SA35	-0.117464	8.51567	18.2692	1.91783e-05	6.31084e-05	1903
Q75HQ7	0.313507	5.26893	13.1095	0.000293804	0.000803811	200.5
Q8RYZ1	0.166803	7.68168	20.3104	6.58411e-06	2.2973e-05	1079
Q93XI4	0.0694027	7.12593	2.40722	0.120777	0.183741	730.5
Q75IZ9	-0.0240071	7.98805	0.52703	0.467858	0.564539	1325.5
Q2QT32	-0.0153324	6.27794	0.0655479	0.797933	0.848659	404
Q650Y5	0.412019	8.15098	168.011	2.01227e-38	4.049e-37	1511
P17070	0.248542	7.66285	44.1978	2.96814e-11	1.7984e-10	1068
Q656T5	-0.38521	8.16988	155.62	1.02486e-35	1.93167e-34	1480.5
Q69LD2	0.0652619	7.11325	2.11052	0.14629	0.216258	724
Q6K4T1	-0.0265421	8.17556	0.733714	0.391682	0.491956	1509.5
Q2QXT1	0.00542934	7.9738	0.0266467	0.870331	0.906874	1314
Q6Z671	0.656558	8.12235	406.476	2.14449e-90	1.13032e-88	1495
Q75LJ3	-0.111318	7.59584	8.67804	0.00322067	0.00726052	1006.5
Q75J18	0.213501	8.56613	61.3824	4.70003e-15	3.79314e-14	2001.5
Q69NF7	-0.561905	8.50133	415.782	2.02104e-92	1.1356e-90	1845
Q84TA8	0.341915	7.34743	66.5264	3.45241e-16	2.95864e-15	859.5
B9GBE2	-0.249592	7.83492	51.7336	6.35663e-13	4.40746e-12	1181.5
B7EDJ0	-0.119377	7.67575	10.5508	0.00116136	0.00283023	1063.5
Q941Z0	-0.03823	7.14518	0.745825	0.387801	0.488525	738
A0A0P0WH35	-0.247388	7.98638	56.4143	5.87016e-14	4.37033e-13	1312
Q8LMR3	0.0351914	7.37291	0.736708	0.390718	0.490985	866.5
B9FWS5	-0.0525733	7.21996	1.48695	0.22269	0.308309	777
A3BNZ2	0.177023	7.93479	27.2504	1.78743e-07	7.48658e-07	1287.5
Q6YZX5	-0.0585234	7.35044	2.01789	0.155455	0.228164	850.5
Q75KD7	0.0851068	7.67249	5.28635	0.0214932	0.0404084	1069
Q10M45	0.0417809	7.76031	1.35802	0.243882	0.332393	1134.5
B9F9X9	-0.135715	7.10876	9.21613	0.00239892	0.00554226	717.5
Q8RUM9	-0.250327	7.75826	49.3619	2.12841e-12	1.42117e-11	1120.5
Q2QUH8	0.172554	8.28349	32.9548	9.43261e-09	4.5787e-08	1641
Q6ZL95	-1.22183	8.72219	2204.25	0	0	2080
Q943F3	0.262648	8.05734	64.8651	8.02061e-16	6.71882e-15	1407
Q5VR12	0.0510661	7.89816	2.23071	0.135292	0.202258	1249
Q5SMU8	-0.00568647	7.67045	0.0237078	0.877631	0.913042	1064
Q2QLS7	0.795313	8.52441	776.757	6.10441e-171	1.00994e-168	1993.5
B9FUR1	0.0732953	8.26668	5.91608	0.0150033	0.0292951	1615
Q7XPI5	-0.253021	7.8582	54.0301	1.97441e-13	1.41511e-12	1200.5
Q6Z7F0	-0.137189	6.90404	8.17153	0.00425531	0.00939027	622.5
Q7XQ93	-0.206786	7.67495	31.7566	1.74754e-08	8.18911e-08	1059.5
Q657T1	-0.0499068	6.98485	1.1379	0.286096	0.379592	660
Q5ZA98	-1.07213	9.66236	2531.9	0	0	3982.5
B9FVH8	0.0167507	7.97861	0.254319	0.61405	0.697556	1319
Q0D6H5	-0.000465985	8.07265	0.000210276	0.98843	0.992095	1407
I3RUB2	-0.0414659	7.56262	1.17237	0.278914	0.372469	986
Q10QG2	0.109126	7.57609	8.11444	0.0043914	0.00965493	1000.5
B9FX08	0.00784458	7.88319	0.0522362	0.819217	0.864963	1234
Q6Z9F9	0.232666	8.1214	53.3591	2.77828e-13	1.97699e-12	1469.5
C7J8J3	-0.115966	3.2992	0.465661	0.49499	0.589396	49.5
Q338Z4	-0.0957801	7.41358	5.65848	0.0173712	0.0333643	887.5
Q6H7S2	-0.232815	3.39469	2.02707	0.154518	0.226956	53
Q7XJ39	0.396683	8.38593	183.635	7.79561e-42	1.77895e-40	1779.5
Q0D6L9	0.0557693	7.58162	2.13565	0.14391	0.21311	1002.5
Q5SN59	-0.0909509	7.57169	5.69114	0.0170508	0.0328018	990.5
Q7EZD2	-0.00148045	8.01792	0.00204355	0.963943	0.97607	1354.5
Q5N7L5	-0.240958	7.2125	31.3653	2.13773e-08	9.94712e-08	768.5
Q7XI14	-0.0734765	7.81956	4.40501	0.0358336	0.0635572	1177
Q7FAL5	-0.267165	7.75854	56.2642	6.33585e-14	4.71115e-13	1120
Q6ZIT9	-0.286661	8.4539	104.67	1.44292e-24	1.92692e-23	1809
B9FS99	1.07858	7.86049	855.93	3.73565e-188	7.41651e-186	1261
Q67UF5	0.115899	7.76898	10.4591	0.00122046	0.00296092	1144.5
A7J2C3	0.441792	6.07288	45.0025	1.96779e-11	1.20951e-10	353
Q53NW4	0.112739	7.67577	9.27875	0.00231828	0.00537472	1072.5
A3AGM4	0.64248	6.21738	102.441	4.44482e-24	5.74259e-23	392
Q84ST4	-0.254898	8.2736	72.9144	1.35395e-17	1.25219e-16	1599.5
Q0DG05	-0.352304	9.27324	256.231	1.13783e-57	3.68311e-56	3174
A0A0P0X5N3	0.259081	7.30707	37.4444	9.40564e-10	4.97955e-09	833.5
Q8LIB1	0.0628336	7.52867	2.61186	0.106067	0.16413	966.5
Q7XVK1	0.0379077	8.06884	1.38478	0.239289	0.327815	1405.5
Q7XDI5	0.872493	7.9399	612.542	3.13208e-135	3.45457e-133	1325
Q69RG8	-0.113981	7.69166	9.72257	0.00182019	0.00429519	1075.5
Q8H8C7	-0.136498	6.34244	5.47837	0.0192532	0.0365897	421.5
Q75M18	-0.167465	8.10712	28.0275	1.19605e-07	5.11024e-07	1431
Q94E65	0.218576	6.998	21.5638	3.42253e-06	1.23319e-05	671
Q10QL6	0.00222389	7.46537	0.00314396	0.955285	0.968951	923
Q0E2I8	-0.255085	4.92395	7.17426	0.00739568	0.0155265	156.5
Q6K9C2	-0.117772	7.40567	8.51822	0.00351608	0.00787284	882
Q6K4S7	1.1497	8.65544	1685.33	0	0	2216.5
A3C6S8	0.130467	7.84579	13.9642	0.000186322	0.000525441	1208
A0A0K0LQZ8	-0.638706	8.69032	610.908	7.09822e-135	7.68673e-133	2093
Q69MW7	-0.127108	8.10768	16.1281	5.91999e-05	0.000180911	1434
Q0E3C8	-0.0421472	6.4668	0.565942	0.451876	0.549596	460.5
Q9LGH4	0.222742	5.66834	8.845	0.00293893	0.00667084	265
A3AAZ1	-0.0946148	8.09915	8.87142	0.0028967	0.00658501	1427.5
Q6YTX5	0.196552	7.77473	30.0118	4.2942e-08	1.93174e-07	1152.5
B9G6U0	-0.0950342	7.25304	4.98381	0.0255856	0.0473549	794
B9FBE7	0.128532	7.39813	9.93228	0.00162405	0.00386141	884.5
Q75LJ4	0.404879	8.28379	177.846	1.43101e-40	3.09931e-39	1657.5
Q7Y0E8	-0.0205283	7.68604	0.312598	0.57609	0.661626	1075
Q8GU64	-0.11316	7.98068	11.701	0.000624654	0.00160988	1314
A0A0P0WAX0	-0.0303911	7.43938	0.577825	0.447166	0.545092	905.5
P0C488	-0.370892	7.11992	69.9884	5.96538e-17	5.31088e-16	718
Q2QND6	-0.25431	8.37953	78.1478	9.56107e-19	9.5227e-18	1721
D0TZS8	0.145511	7.84319	17.3196	3.15911e-05	0.000100457	1206.5
O23877	0.0261022	7.81714	0.55187	0.457554	0.555482	1179.5
B9GDT7	0.16069	7.23902	13.8596	0.000196993	0.000554223	792.5
Q9LSU0	0.100308	6.87983	4.22638	0.0398003	0.0696798	616
A0A0P0XHD8	0.177528	10.1243	61.4043	4.64801e-15	3.76135e-14	5903
Q75I27	0.628321	8.44335	467.755	9.86983e-104	6.75686e-102	1870.5
Q6Z2T4	-0.11868	7.98703	12.9303	0.000323313	0.000877291	1319.5
Q84VG0	0.137219	7.7284	14.2312	0.000161669	0.000461159	1113.5
Q9LRE9	-0.0769124	8.73169	9.07974	0.00258457	0.00593893	2214.5
P35685	0.0102084	8.70651	0.156645	0.692264	0.762976	2185.5
Q337Y2	0.124746	8.11991	15.4497	8.47315e-05	0.000252583	1461.5
Q5JNL6	0.0622472	8.01209	3.58437	0.0583257	0.097253	1352.5
B9EU97	-0.171339	7.44462	18.5687	1.63885e-05	5.44699e-05	904.5
Q6ZFT9	0.522508	5.98146	58.4101	2.12796e-14	1.63326e-13	331.5
Q6AT40	0.320042	8.35228	117.564	2.16011e-27	3.24889e-26	1732.5
Q7F354	-0.103198	7.25523	5.88838	0.0152412	0.0296946	795
Q0D673	0.041343	7.48129	1.0958	0.29519	0.390613	934.5
A3BUY8	-0.363818	7.94613	118.965	1.06593e-27	1.61956e-26	1270
Q7XSQ9	0.135522	8.30838	20.7405	5.25916e-06	1.85896e-05	1667
Q7XN11	-0.222417	7.32029	28.7723	8.14081e-08	3.53917e-07	828.5
B9G1U0	0.308384	8.42283	114.854	8.47008e-27	1.24256e-25	1819
Q5WMY3	0.27178	7.52082	47.7701	4.79258e-12	3.0859e-11	968
Q9LDN2	0.0299124	7.68675	0.661985	0.41586	0.516551	1077.5
Q5VR15	0.111547	7.39485	7.47363	0.00626093	0.01338	882
Q2R1M8	-0.0143985	6.06168	0.0497229	0.823546	0.868456	347.5
B9FXP9	0.0398192	6.45013	0.49625	0.481153	0.576281	456
Q8S7N6	0.28612	4.42323	6.0455	0.0139418	0.0274504	110.5
Q6ZJW9	-0.00359919	7.94217	0.0114623	0.91474	0.939369	1285
Q851F6	-0.175717	7.13934	15.8119	6.99599e-05	0.000211299	732
Q8H859	0.291411	8.21602	88.9694	4.00973e-21	4.43902e-20	1573.5
Q6Z2T8	-0.161765	7.72674	20.1061	7.32612e-06	2.54131e-05	1100
Q10MD5	0.306343	7.82568	74.8035	5.19962e-18	4.92352e-17	1199
Q0J0F4	0.029312	7.93017	0.75248	0.385692	0.486898	1276
B9FLX9	-0.549047	8.45885	385.464	8.04069e-86	4.0244e-84	1793
Q10MF8	-0.18202	7.37144	19.9306	8.0304e-06	2.77431e-05	859.5
Q69TX3	0.201642	5.29885	5.60954	0.0178629	0.0342205	204.5
B9F6R9	0.497815	7.50893	155.15	1.29863e-35	2.43994e-34	967
B7EW17	-0.00812798	7.96081	0.0592303	0.807717	0.855855	1301.5
Q10QF5	0.281536	7.74901	60.0348	9.31928e-15	7.37127e-14	1135.5
P14654	0.00846124	5.43856	0.0110975	0.916102	0.940063	225
B9G758	0.205063	7.85654	34.5539	4.14601e-09	2.07859e-08	1220.5
B9FNT1	0.483629	7.90604	193.583	5.25228e-44	1.28207e-42	1276.5
P0DKK9	-0.120367	7.71397	11.0143	0.000904138	0.00225693	1092
Q7G3Y4	-0.137743	8.65556	27.7106	1.40891e-07	5.95987e-07	2094.5
B9F3B6	0.152262	7.79809	18.3699	1.81909e-05	6.00582e-05	1169.5
A3CFL9	0.390833	7.75602	115.015	7.81209e-27	1.14886e-25	1145.5
B9FVX4	-0.338636	8.08072	113.031	2.12419e-26	3.0486e-25	1395
Q6K7G5	0.381587	6.95731	62.8059	2.28119e-15	1.87145e-14	655
Q07661	-0.228389	7.72904	40.2416	2.24414e-10	1.27296e-09	1099
B9G365	-0.0266475	7.09205	0.34897	0.554697	0.643007	711.5
Q6K241	-0.210267	7.13491	22.607	1.98754e-06	7.35268e-06	729
Q10LH0	-0.114169	7.3615	7.76228	0.00533487	0.0115712	855.5
Q5Z7F8	0.0860298	7.60428	5.1516	0.023225	0.0432681	1019.5
Q5VRV7	-0.00153628	8.02058	0.00220466	0.96255	0.975157	1357
Q10Q05	0.132798	6.87395	7.35711	0.00667979	0.0141583	614
B9FL55	-0.0635169	6.66421	1.47647	0.224328	0.309856	528
Q6YX88	0.148828	7.42929	13.5865	0.000227822	0.000635256	904.5
A0A0P0VSE5	-0.11687	7.72694	10.4754	0.00120977	0.00293738	1102
Q9LX04	0.0703784	7.36045	2.91378	0.0878261	0.138972	860
Q6I5V5	-0.181951	6.80006	13.4054	0.000250899	0.000694404	578.5
Q0JBQ0	0.00790601	7.54177	0.0418817	0.837845	0.880463	973.5
B9FAE7	0.252914	7.86159	52.5314	4.23415e-13	2.9774e-12	1227
B9FTS9	0.0375552	7.47916	0.903106	0.34195	0.441503	933
Q6H444	-0.341559	7.61285	83.334	6.92958e-20	7.25353e-19	1010
B9FZS8	0.244012	7.76601	45.7899	1.31641e-11	8.20143e-11	1147.5
Q75LE2	-0.0473826	7.78466	1.78572	0.181448	0.259473	1150
Q0ITU3	-0.200861	7.72951	31.1057	2.44356e-08	1.13172e-07	1100.5
A0A0P0XAY7	0.0334055	8.60564	1.56286	0.211247	0.294795	2040
Q7XUF9	-0.0151608	6.80131	0.0922221	0.761371	0.817804	581.5
A0A0P0VTX8	-0.445293	7.15415	103.443	2.68028e-24	3.50083e-23	733.5
B9GC71	-0.0719897	7.32197	2.99599	0.0834708	0.132786	833.5
Q7XUK3	-0.234236	7.35787	32.7662	1.03936e-08	5.00441e-08	850
Q0DJ99	0.549504	4.93606	30.882	2.74202e-08	1.26112e-07	159
Q7XMI8	0.0449344	7.61409	1.41906	0.233558	0.32119	1025
Q84ZL6	-0.0656608	7.34653	2.53427	0.111398	0.171134	848
Q5JK35	-0.0207215	7.55938	0.291759	0.589096	0.674223	984.5
D7PPK7	-0.133267	8.01714	16.657	4.47851e-05	0.000139581	1346.5
Q0JF58	0.21864	6.92797	20.5473	5.81748e-06	2.04057e-05	639
A0A0N7KEB1	-0.111479	7.45756	7.90888	0.00491927	0.0107523	914.5
Q69P73	-0.0268704	7.57062	0.494618	0.481875	0.576973	992
A0A0P0XAA0	0.113132	7.17147	6.57982	0.0103141	0.0209091	755
Q6K8D4	0.122146	7.87101	12.4636	0.00041496	0.0011078	1229
Q10Q53	-0.192576	7.25291	20.5617	5.77413e-06	2.02775e-05	791.5
Q8GS72	0.0863225	7.67847	5.46058	0.0194501	0.0369522	1073.5
A0A0P0XEB1	-0.0676658	3.71061	0.21183	0.645337	0.723155	66.5
B9FI28	-0.0943913	7.7702	7.03307	0.00800179	0.0166639	1136.5
Q6ZJ04	-0.152102	6.14177	5.92296	0.0149449	0.0292033	366.5
Q7F9Y6	-0.344126	7.3893	72.5165	1.65642e-17	1.52956e-16	865.5
Q8RU48	0.627332	7.30358	209.863	1.47179e-47	3.96651e-46	840.5
Q0DRV6	-0.017297	7.52216	0.198074	0.65628	0.732947	959.5
B9F0F0	0.0055277	7.91563	0.0265301	0.870612	0.907009	1262
Q67IZ7	-0.137029	7.1248	9.50116	0.00205342	0.00479992	725.5
Q6ZC56	-0.0864086	6.65818	2.72509	0.0987826	0.154139	525.5
B9F0E8	0.158194	7.33034	14.3174	0.000154429	0.000441778	844.5
A3AYA8	0.151265	7.33319	13.1242	0.000291498	0.00079787	846
Q8S5M6	0.0664987	8.41317	5.39971	0.0201401	0.0380668	1787.5
Q7XPU1	0.233951	6.57323	18.3392	1.84867e-05	6.09335e-05	499
Q8LNA9	-0.158038	6.78036	9.96377	0.00159651	0.00380199	571
I3QD60	-0.000111228	8.29253	1.39318e-05	0.997022	0.997524	1639
Q9ZP20	-0.523957	8.95308	487.082	6.14801e-108	4.46555e-106	2522
Q67J09	-0.0417714	7.51811	1.15361	0.282795	0.376409	956
Q2R2A3	0.126186	5.63201	2.79507	0.0945545	0.148241	258
Q9LIV9	0.0353687	5.25545	0.170207	0.679928	0.752673	198
Q5KQB4	0.750725	7.43564	324.065	1.88549e-72	8.07914e-71	925.5
Q6ZLM6	0.200816	7.89735	34.1024	5.22865e-09	2.59083e-08	1255.5
B9FY05	-0.120185	7.23498	7.88218	0.00499242	0.0108919	783.5
Q8LIB8	-0.117557	6.70644	5.22565	0.0222561	0.0417372	543
Q5ZDX8	0.0855037	7.56644	4.95705	0.0259846	0.0479889	993
Q6H6I1	-0.0407254	7.13648	0.841403	0.358996	0.459231	733.5
A3AQC6	-0.139193	6.66549	7.1299	0.00758091	0.015865	527.5
Q0D8C5	0.0502961	7.50603	1.64888	0.199111	0.280821	951
Q6ZD98	0.103608	6.94798	4.72691	0.0296942	0.0538652	646
B9F4C0	-0.0400467	6.96026	0.719822	0.396202	0.496587	649
B9F7X4	0.137862	7.41865	11.5823	0.000665809	0.00170415	897.5
Q6ETK1	-0.177488	7.53093	21.1563	4.233e-06	1.51491e-05	960
A2ZNN9	-0.321494	7.18183	54.8127	1.32584e-13	9.66549e-13	750.5
Q5W6C5	-0.122358	7.37531	9.00523	0.00269207	0.00615745	863.5
B9FHU8	0.118632	7.80846	11.2604	0.000791778	0.00199908	1176.5
Q84YY4	-0.16745	7.10609	14.0265	0.00018025	0.00051025	715.5
A0A0K0LR67	0.0837405	7.21399	3.72198	0.0537008	0.0904019	777
C7J463	0.223834	7.47106	31.4363	2.06095e-08	9.59737e-08	933.5
Q10N28	-0.385818	8.45138	189.485	4.11947e-43	9.73634e-42	1797.5
P35681	0.0360089	7.27855	0.722341	0.395377	0.496075	811.5
Q2QYK8	0.758367	8.15088	545.774	1.04542e-120	9.72896e-119	1531
Q5JK78	0.0638802	7.48405	2.61703	0.105722	0.163681	937
Q7XLC9	0.188538	7.84206	28.9558	7.40506e-08	3.23584e-07	1207.5
Q7XJB4	0.144776	7.07688	10.062	0.00151356	0.00362331	707.5
B9GEI0	-0.0269099	7.9037	0.62472	0.429299	0.528177	1250
B9GCP8	-0.172196	7.57219	20.4848	6.01062e-06	2.10708e-05	988
Q7XMI6	0.191841	7.49241	23.5036	1.24677e-06	4.73885e-06	946.5
A3BIK7	-0.0584297	7.83517	2.81365	0.0934655	0.146688	1190.5
Q10N90	-0.0595271	7.1789	1.85352	0.173375	0.249787	755
A3BCS7	0.236245	7.68743	40.666	1.806e-10	1.03828e-09	1086
Q0J4B8	-0.0160132	7.73326	0.19648	0.657577	0.733433	1111
Q84NX8	0.305823	5.65861	16.4061	5.1121e-05	0.000158499	263.5
Q6L4R5	0.169171	7.8161	22.9315	1.6788e-06	6.25714e-06	1185
Q7FB12	-0.0446995	7.95625	1.78927	0.181015	0.259226	1295.5
Q0JNQ7	-0.273146	7.7511	58.5208	2.01156e-14	1.54992e-13	1114
Q5ZDH9	0.0697206	7.01131	2.24302	0.134219	0.200806	674.5
Q75LD0	0.224039	6.16082	12.6234	0.000380953	0.00102344	374
Q6ZBX9	-0.0291151	7.46767	0.540785	0.462107	0.559754	923.5
B9G748	0.247375	7.59628	41.8062	1.00784e-10	5.9198e-10	1019.5
E9KIR6	0.0861423	7.44174	4.61364	0.0317187	0.0570401	910.5
Q40648	0.707028	8.25409	512.701	1.63873e-113	1.31896e-111	1643
Q6YWL3	0.224014	5.74952	9.46758	0.00209135	0.00487899	280.5
A3AKQ2	0.172591	7.19346	15.4728	8.37004e-05	0.000250135	768
Q5N9Z8	0.0252755	7.75928	0.497165	0.480749	0.576124	1133
A3BH68	0.125039	8.26258	17.1105	3.52675e-05	0.000111493	1614
Q6H5Y1	-0.435928	7.23448	104.769	1.37272e-24	1.83728e-23	775.5
E9KIQ4	-0.327301	7.38849	65.5347	5.71005e-16	4.82398e-15	865.5
C7J2M5	-0.0429004	4.38076	0.136502	0.711783	0.779223	107
Q6I583	-0.0340427	7.21636	0.6212	0.430602	0.529233	775.5
E9KIS6	-0.330967	7.97469	100.353	1.27541e-23	1.61969e-22	1297
Q5JJM6	-0.298988	7.46286	57.5227	3.34106e-14	2.53495e-13	912
Q0IQF7	-0.197052	7.472	25.0565	5.56759e-07	2.2107e-06	921
Q2R1K5	-0.0112349	7.19385	0.0665108	0.796487	0.847574	764
Q2QQ97	-0.174254	6.56925	10.4728	0.00121143	0.00294021	493
Q6Z6H0	-0.00982162	4.7364	0.00916059	0.92375	0.943391	137.5
Q6Z5M6	0.0931083	7.67879	6.35116	0.0117305	0.0235083	1074
B9FVG3	-0.347874	7.68389	90.7878	1.59933e-21	1.80068e-20	1060.5
Q8GTK1	-0.441772	7.87565	167.242	2.96163e-38	5.93922e-37	1206
Q6F321	0.161015	8.18826	26.9231	2.11715e-07	8.80568e-07	1535
B9FZ51	0.0244797	7.75232	0.46413	0.4957	0.590124	1127.5
Q5NB69	0.640835	5.89265	81.1541	2.08786e-19	2.13298e-18	312
B7F845	-0.00160282	6.84584	0.00106216	0.974001	0.982039	600
Q8S5V0	0.51696	7.76712	199.956	2.13523e-45	5.34346e-44	1159.5
Q6Z6I4	0.0461349	8.06014	2.03772	0.153439	0.225539	1397.5
Q6ZGL6	-0.220443	7.4996	31.9909	1.54898e-08	7.33363e-08	938
Q6ZIK0	-0.0833988	6.82717	2.85405	0.0911438	0.143764	591
B7EBT7	0.338177	8.47205	142.634	7.06779e-33	1.23448e-31	1885
Q0ITS8	-0.13004	6.33369	4.94015	0.0262398	0.0483783	419
Q69UI1	-0.182983	7.25156	18.539	1.66465e-05	5.52658e-05	791
B9EY28	-0.0141195	7.99615	0.183229	0.668613	0.743098	1333.5
Q8H620	-0.283333	7.55056	54.8538	1.29835e-13	9.48829e-13	969.5
Q7F2F8	-0.224563	7.70495	38.2586	6.19622e-10	3.37337e-09	1081
A3A0H5	-0.142178	7.73549	15.6131	7.77144e-05	0.000233065	1107.5
B9FWP5	-0.171478	7.85538	24.7006	6.69629e-07	2.63255e-06	1202
A0A0P0Y3G3	-0.17495	7.99799	28.3747	9.99607e-08	4.30854e-07	1326.5
Q337D4	0.0611369	7.53544	2.48464	0.114962	0.175929	971
Q0IMS5	-0.327446	8.17211	112.54	2.7211e-26	3.89588e-25	1486.5
Q5N7W4	-0.0521749	6.66382	0.995227	0.318468	0.415873	528
Q5JK67	-0.32954	7.35731	65.0239	7.3995e-16	6.216e-15	847
Q7X7N2	0.184713	7.57523	23.0958	1.54124e-06	5.77951e-06	1002.5
B9FN86	0.0984447	4.11123	0.586425	0.443805	0.541993	88.5
Q6ZCC2	-0.105879	6.6101	3.96202	0.0465378	0.0797867	508
Q0E4Q5	-0.200437	7.1075	20.1478	7.16845e-06	2.49388e-05	715.5
Q6K7V7	0.0599254	6.95189	1.59111	0.207167	0.290054	647
Q0DTV2	0.655323	8.14417	411.26	1.94886e-91	1.04571e-89	1518
Q7XI13	0.114813	7.8353	10.7483	0.00104376	0.00257312	1198.5
Q8H879	0.107607	7.39259	6.94624	0.00839955	0.017407	880.5
Q5QMN3	-0.0214478	7.57542	0.316077	0.573975	0.659705	995.5
Q5JN27	0.102076	8.17769	10.7856	0.00102292	0.00252801	1520
B9FJ04	0.118118	7.41797	8.51159	0.00352892	0.00789566	896.5
B9F6U6	0.0581597	7.79698	2.69628	0.100583	0.156701	1164.5
Q0DIY4	0.0579021	6.86147	1.3951	0.237545	0.32592	607.5
Q8GSE8	0.0212435	7.23328	0.243869	0.621426	0.704859	786
Q9LD61	-0.197315	7.69409	29.2885	6.23661e-08	2.7515e-07	1074
A3CG62	-0.131549	7.25742	9.59696	0.001949	0.00457737	795.5
Q6AVA4	-0.155486	6.69848	9.11095	0.00254084	0.00584522	539.5
Q7XQP9	-0.324189	6.7311	40.817	1.67173e-10	9.62943e-10	549.5
B9F116	-0.0135867	7.87737	0.156262	0.692622	0.763088	1228
Q8S7W8	-0.159743	7.27673	14.3618	0.00015083	0.000432105	805.5
Q2QND8	0.0893487	7.31115	4.53159	0.0332746	0.0595504	831.5
Q8S9S4	0.0845497	7.42833	4.40393	0.0358562	0.0635595	902
Q10R17	-0.13266	7.65388	12.8421	0.000338908	0.000916683	1047
Q0JL44	0.0917338	7.29191	4.71238	0.0299462	0.0542455	820.5
Q6YUH7	0.263966	7.63361	48.7815	2.86127e-12	1.8856e-11	1047
Q5JJI4	0.0973772	8.01643	8.7778	0.00304918	0.00690267	1358.5
Q7Y0F2	0.10775	6.64331	4.13349	0.0420425	0.0731743	522.5
Q6Z9X3	0.0370314	7.46291	0.868265	0.351436	0.451402	922.5
Q9FW17	0.108007	7.82664	9.45933	0.00210078	0.00489908	1191
Q9XGX7	0.18386	7.4497	20.9707	4.66359e-06	1.65829e-05	918.5
Q10PW4	-0.379806	6.87117	61.8213	3.76078e-15	3.05582e-14	604.5
Q94EG1	-0.0710371	7.52634	3.36094	0.0667598	0.109267	960.5
Q7XI39	0.360235	7.67	92.3148	7.39308e-22	8.48424e-21	1077.5
Q9AXB0	-0.0327933	7.74514	0.83161	0.361807	0.462034	1119.5
Q6Z8I7	0.0331582	7.8535	0.91288	0.339351	0.438895	1210
A0A0P0WG50	-0.147453	7.04345	10.4039	0.00125753	0.00304341	685.5
B9FG92	-0.131804	7.39814	10.6209	0.00111817	0.00273392	877
Q7F1H3	0.862331	8.0104	629.736	5.70598e-139	6.53554e-137	1392
B9EYI3	-0.228758	7.03734	25.0295	5.64597e-07	2.23884e-06	681
Q0DV32	-0.106546	7.72769	8.70669	0.00317045	0.00715814	1103
Q6ESI8	0.01496	7.51531	0.147165	0.70126	0.770183	956
Q5JLU1	0.0947474	6.98345	4.05474	0.0440476	0.0760986	662
Q6ER67	0.0434278	8.00303	1.73579	0.187674	0.267157	1343
Q7XK13	-0.149178	7.59636	15.6177	7.75258e-05	0.000232616	1005.5
Q8W0C5	0.125306	7.67042	11.4095	0.000730697	0.00185905	1069
Q6ETL6	-0.200213	6.86178	16.9559	3.82592e-05	0.000120421	603.5
Q6H852	0.339685	7.18277	58.5381	1.99392e-14	1.53831e-13	766
B9FF00	-0.236122	7.69281	41.962	9.30655e-11	5.48267e-10	1071.5
Q7XHS1	-0.0030111	6.59383	0.00314643	0.955268	0.968951	503.5
A3AC56	-0.156551	7.05849	11.8558	0.000574821	0.00149241	692.5
Q8LHN4	-0.049679	7.76777	1.94044	0.163621	0.23798	1136.5
Q5SNA6	0.0992343	6.89148	4.17041	0.0411358	0.0717857	621
Q7XC37	0.308296	8.09294	91.2444	1.26977e-21	1.44053e-20	1445
Q69XJ4	-0.341563	7.94824	104.972	1.23881e-24	1.66179e-23	1273
Q6YT00	0.105327	6.69199	4.08674	0.043221	0.0749198	540.5
Q9FP25	-0.440296	7.89292	168.107	1.91686e-38	3.88327e-37	1220.5
Q6EP57	-0.145062	6.58858	7.34385	0.00672927	0.0142516	500
Q5VPF1	-0.0223027	4.63478	0.0440307	0.833797	0.877246	128
P56724	0.131874	7.18487	9.01066	0.0026841	0.00614157	762.5
Q7XHV1	-0.104911	7.28047	6.19351	0.012822	0.0255099	809
Q2QYL3	0.858042	7.81989	545.711	1.07914e-120	9.8882e-119	1217
A0A0N7KN57	-0.033163	7.31759	0.632395	0.426478	0.525684	832
Q5W645	-0.0649493	7.25169	2.32166	0.127584	0.192767	794
Q8H8U5	0.0554917	7.45107	1.93127	0.16462	0.239199	915.5
Q8GRU7	0.0918382	7.36613	4.97332	0.0257412	0.0476132	864
A2ZNT6	0.112653	7.58949	8.72602	0.003137	0.00708532	1010
Q9AS12	0.441398	7.1109	92.9314	5.41386e-22	6.28557e-21	730.5
Q0JNU2	-0.25217	6.80893	25.9916	3.42907e-07	1.39791e-06	581
Q7XBW1	0.0251766	7.82753	0.517162	0.472055	0.567992	1188
Q6H7P9	0.124811	7.01231	7.16132	0.00744923	0.0156169	676
Q7XIV4	0.0419461	7.5072	1.14842	0.283879	0.377071	951.5
B7FAH8	-0.071866	6.91187	2.24605	0.133956	0.200563	627
P0DKK1	0.512727	7.54612	168.621	1.48059e-38	3.0097e-37	993
Q6Z2X6	-0.191903	7.23175	20.1204	7.2716e-06	2.52387e-05	780
Q6K7V6	-0.148712	7.98441	20.2904	6.6532e-06	2.31869e-05	1315.5
Q8S1G9	-0.403262	6.71412	62.5661	2.57657e-15	2.11087e-14	542
B9F5Y2	0.102938	8.22739	11.3538	0.000752927	0.00190665	1573.5
Q6ZGV8	-0.0857005	7.81901	5.99399	0.0143547	0.028161	1176
Q9LGA3	0.118844	7.68812	10.395	0.00126354	0.00305547	1082
Q2RAZ2	-0.0733955	6.67542	1.98812	0.158537	0.232059	532
Q7XT72	-0.369851	8.49792	179.867	5.18081e-41	1.14285e-39	1857.5
Q8HCR5	0.131232	7.95067	15.1945	9.69856e-05	0.000285398	1299.5
Q08479	0.233227	7.45285	33.6713	6.5257e-09	3.20421e-08	922
Q84MN8	0.0374307	6.78697	0.554432	0.456512	0.554556	576.5
Q7Y152	-0.0170237	7.14232	0.147395	0.701037	0.770122	737
B9FYW1	-0.403271	7.58563	114.136	1.21694e-26	1.76782e-25	989
Q5EII1	-0.40474	5.72424	31.7643	1.74065e-08	8.16326e-08	273
Q65XA2	0.0235802	7.15032	0.283585	0.594361	0.679335	742
Q6K5H9	0.184691	7.76095	26.2722	2.9653e-07	1.21551e-06	1141
Q7XAA5	-0.0934399	7.04751	4.17728	0.0409695	0.0715374	688.5
Q67WU6	0.0795023	7.23802	3.41242	0.0647076	0.106405	790
A3AXI2	0.179867	7.74603	24.6702	6.80288e-07	2.67093e-06	1129
Q0IPE5	0.243264	7.11876	28.9904	7.2736e-08	3.18391e-07	730.5
A0A0P0Y344	0.0098339	7.58177	0.0666123	0.796335	0.847574	1001
Q6AVV6	0.575613	8.13431	318.256	3.47419e-71	1.46754e-69	1503
B7SDI4	-0.295176	7.05806	42.3816	7.50942e-11	4.44594e-10	689.5
Q6I5K9	0.095722	7.19393	4.79136	0.0286028	0.0520973	766.5
Q6Z481	-0.321423	6.31516	30.0845	4.13616e-08	1.86516e-07	412
Q10MT2	0.110344	6.69844	4.50356	0.0338244	0.0603891	543
Q84NY6	-0.271356	7.42616	46.1582	1.09078e-11	6.85307e-11	890
Q7XR61	-0.233842	6.91478	24.0317	9.47636e-07	3.64843e-06	625.5
B9FQE2	-0.283092	7.75489	63.0412	2.02425e-15	1.66526e-14	1116.5
Q2QNI4	-0.453172	3.805	10.4069	0.00125546	0.00304064	71
A0A0P0WTX9	0.336075	6.29273	30.768	2.90786e-08	1.3343e-07	411
A0A0P0WI14	-0.0122905	7.15476	0.0774697	0.780756	0.834263	743.5
Q2R1G8	0.0189397	6.61715	0.126311	0.722288	0.787758	512
Q9AUZ8	0.0467925	6.75004	0.843861	0.358295	0.458531	562
Q75M19	-0.168713	7.08378	14.0214	0.000180744	0.000511406	704.5
Q0DSY8	0.03476	7.27327	0.6707	0.412808	0.513938	808.5
Q7Y0D4	0.141415	7.43992	12.3651	0.000437445	0.00116158	911
Q5VNN5	-0.0699027	6.63692	1.75542	0.185196	0.263946	518
B9FL15	-0.24433	3.93585	3.28335	0.0699858	0.113858	78
Q6AUK5	-0.248023	7.2472	34.0478	5.37741e-09	2.66012e-08	787
Q2QV94	0.214182	8.04059	42.809	6.03547e-11	3.59473e-10	1388
Q94E63	0.160864	6.07364	6.16277	0.0130467	0.0258933	351.5
Q7XLG4	-0.5281	6.87462	120.107	5.99281e-28	9.1521e-27	603.5
A3AP46	0.29565	8.40618	104.444	1.6167e-24	2.14455e-23	1797
Q53KM3	0.407326	7.18002	83.3901	6.73587e-20	7.07563e-19	766
Q5N7E8	0.196963	7.89984	32.8736	9.83481e-09	4.76229e-08	1257.5
A3AP92	-0.485139	7.96979	215.184	1.01633e-48	2.80244e-47	1284.5
B7EF30	-0.21836	6.97517	21.8352	2.97104e-06	1.07768e-05	652.5
A3AHQ0	0.109191	6.81882	4.79619	0.0285228	0.0520258	590.5
Q6ETQ7	-0.389133	8.17012	158.838	2.03034e-36	3.88832e-35	1480.5
Q5VS25	0.100438	7.40995	6.12832	0.0133033	0.0263321	891
Q6K1T2	-0.183253	7.09766	16.7136	4.34682e-05	0.000135904	711
Q0D6K6	-0.14796	7.36562	13.0963	0.000295886	0.000808394	857
A3AXT8	-0.179286	6.94906	14.4298	0.000145481	0.000417582	641.5
Q7XPH4	-0.252197	7.81099	51.9589	5.66737e-13	3.94333e-12	1162
Q10P12	0.13556	5.59251	3.13503	0.0766269	0.123349	251
Q6ZHU5	0.0297185	7.79233	0.70303	0.401768	0.502399	1159.5
Q6Z1P3	-0.0653438	7.26705	2.37518	0.123277	0.187115	802.5
B9FR10	0.0564359	6.76874	1.24266	0.264959	0.356712	569.5
Q6YUA1	0.314165	7.34029	56.0464	7.07792e-14	5.23107e-13	854.5
Q69X61	0.254083	7.84567	52.429	4.46091e-13	3.12946e-12	1213.5
Q5W6J3	-0.0569163	7.51358	2.13691	0.143792	0.212987	952.5
B7FA85	0.0918686	7.55669	5.68125	0.0171472	0.032966	986.5
Q658I3	0.101105	7.39533	6.1469	0.0131643	0.0260833	882
E9KIP3	-0.317422	7.42108	63.0241	2.04192e-15	1.67747e-14	885.5
B9GDY2	-0.0618429	7.21945	2.05793	0.151416	0.223226	776.5
Q69Y12	-0.140882	7.6951	14.9071	0.000112939	0.000329416	1077
Q8GVH2	-0.113779	6.69566	4.85755	0.0275254	0.0503659	539
Q7X7T9	0.209457	7.13672	21.8328	2.97468e-06	1.07834e-05	739
Q6F2V0	0.171905	7.35665	17.1997	3.36495e-05	0.000106604	860.5
A3ANB5	0.0376638	7.14584	0.720522	0.395973	0.496404	740
Q10G20	0.193215	7.7132	27.7951	1.34869e-07	5.71731e-07	1104
B9EZ83	0.268323	7.98492	64.338	1.04806e-15	8.74268e-15	1338
E9KIT3	-0.200071	8.02433	37.8223	7.74908e-10	4.1505e-09	1349.5
Q7XH05	-0.0100236	5.73908	0.0192385	0.889685	0.921399	277.5
Q69WA8	0.0116814	6.93589	0.0600048	0.806488	0.854858	639
A0A0P0XFX4	-0.204252	5.91855	9.17395	0.00245485	0.00566489	313.5
Q7XR60	-0.0883654	6.87999	3.32478	0.0682429	0.111327	613
Q10KC0	0.713244	3.33694	16.3022	5.40012e-05	0.000166735	51
Q7F1U1	-0.240103	6.20193	15.4642	8.40849e-05	0.000251158	381.5
Q5N7I5	-0.274129	8.0017	70.0534	5.77216e-17	5.15427e-16	1324.5
Q5QNI2	0.422278	7.3035	97.5464	5.26092e-23	6.42091e-22	835.5
B9FY61	0.0253092	7.7851	0.507482	0.476231	0.572207	1153.5
Q6ZKK5	0.0753697	6.43798	1.75777	0.184902	0.263653	452.5
Q8LP96	-0.0555072	7.66695	2.25994	0.13276	0.199123	1059.5
Q6H7Q6	-0.0847351	7.77537	5.68531	0.0171075	0.0329003	1141
E9KIN4	-0.30983	7.44663	61.1008	5.42257e-15	4.35855e-14	901.5
Q6Z0E5	-0.136814	6.25812	5.19077	0.0227072	0.0424895	397.5
Q5U1N1	-0.236208	6.03393	13.3164	0.000263093	0.000725454	339.5
Q69UI3	-0.0575221	7.06472	1.59865	0.206094	0.288891	697.5
Q5VS79	0.609276	7.46367	222.021	3.27733e-50	9.38451e-49	940
Q10L56	-0.0296122	7.77237	0.690877	0.405866	0.506567	1141
Q7XV22	-0.036158	7.69755	0.978449	0.322582	0.420508	1083
Q65XE5	0.122074	7.66318	10.7769	0.00102773	0.00253779	1063.5
Q6K4P1	0.124763	7.34959	9.05027	0.00262656	0.00602612	855
Q7F2E6	-0.242168	6.9289	26.0356	3.35171e-07	1.37013e-06	631.5
Q5Z7N1	0.247555	7.34574	35.16	3.03703e-09	1.54735e-08	856
B9FHD6	-0.134538	7.30921	10.4063	0.00125587	0.00304064	824.5
Q0IZQ2	-0.0180999	6.89014	0.139845	0.708436	0.776775	618.5
B9F0A5	-0.0409538	7.34113	0.980775	0.322008	0.419851	845.5
Q653V7	0.295885	7.24136	46.481	9.25107e-12	5.86163e-11	797
Q69NG5	-0.0400715	7.24512	0.878397	0.348641	0.448296	791
Q7XV18	0.387264	7.67662	106.881	4.72834e-25	6.50392e-24	1083.5
O65037	-0.147181	7.50743	14.2946	0.000156314	0.000446954	945.5
Q75IR2	-0.0442897	6.51898	0.648123	0.420785	0.520819	477.5
Q6AUR2	-0.131896	7.1744	9.10823	0.00254461	0.00585163	751
B9G4E7	-0.346879	4.58752	10.5338	0.00117211	0.00285409	123.5
Q6ZC69	-0.283428	7.64519	58.5917	1.94034e-14	1.49892e-13	1035
Q6I5X7	0.332486	5.35143	15.5868	7.88032e-05	0.000235974	212.5
Q60EW3	0.0407835	7.38669	0.998578	0.317655	0.41508	875
B9F4C9	0.264627	7.2173	36.6726	1.39733e-09	7.30041e-09	783
Q6ZDG9	-0.0161019	6.88541	0.110296	0.739807	0.801581	616.5
B9GC70	-0.155912	7.09548	12.0641	0.000514011	0.00134628	710.5
Q8S3Q3	0.144952	7.30174	11.7967	0.000593354	0.00153519	827.5
Q10LX6	-0.344097	7.01645	56.0461	7.07899e-14	5.23107e-13	669
Q10P51	-0.165123	7.70775	20.6795	5.42948e-06	1.91462e-05	1085.5
E9KIQ7	-0.287825	7.64612	60.4698	7.47167e-15	5.94937e-14	1035.5
P31673	0.00822449	6.81765	0.0274044	0.868517	0.905459	588.5
A0A0P0Y9Y8	0.27009	7.58176	49.2319	2.27423e-12	1.51514e-11	1010
Q0J006	-0.160904	7.42159	16.1094	5.97865e-05	0.000182609	890.5
Q69PQ1	0.219205	7.31225	27.0022	2.0322e-07	8.46419e-07	835.5
B9FJU4	0.35437	6.91397	52.7093	3.86755e-13	2.72605e-12	635
Q2QYK4	-0.217993	6.82982	19.6772	9.16869e-06	3.14566e-05	590
B9EWT0	-0.340794	7.08805	57.7586	2.96339e-14	2.25992e-13	703
Q8SB96	-0.0393719	7.61206	1.09365	0.295663	0.390979	1020.5
Q6ZK49	-0.20559	6.3411	12.4652	0.000414609	0.00110736	420.5
Q6EUN4	-0.499191	8.93527	437.71	3.41025e-97	2.07259e-95	2494.5
Q8LR54	0.116357	7.23277	7.26195	0.00704309	0.0148491	788
Q851P9	0.0117582	8.22706	0.14893	0.69956	0.769451	1567
Q6K623	-0.234617	7.7574	43.3135	4.66359e-11	2.7944e-10	1120.5
Q5ZAJ0	0.176712	6.95513	13.7324	0.000210781	0.000590782	650.5
B9EYR4	-0.23709	6.89164	24.3144	8.18236e-07	3.1728e-06	615.5
Q0JCU7	0.012263	7.29898	0.0851123	0.770485	0.826102	822.5
Q10ML0	-0.188515	7.43746	22.3835	2.23287e-06	8.20419e-06	899.5
B9EX61	-0.32571	7.12499	54.0992	1.90617e-13	1.36785e-12	721.5
Q2QM55	0.0805246	5.14622	0.813909	0.366967	0.46722	183.5
Q5JMX9	0.191388	7.77001	28.3745	9.99732e-08	4.30854e-07	1148.5
Q7XJX6	-0.014946	7.95008	0.19887	0.655635	0.7325	1291.5
Q2QLJ8	-0.0317191	7.54226	0.676013	0.410963	0.51207	972.5
Q10QD5	0.157082	7.87842	20.6651	5.47048e-06	1.92794e-05	1237
Q6F322	0.191456	7.64064	25.953	3.49827e-07	1.42515e-06	1049.5
B9F268	-0.0734381	7.69218	4.02937	0.0447145	0.0770601	1077.5
B9F102	0.127357	7.37114	9.57111	0.00197663	0.00464045	868
Q8H6H4	-0.175757	7.2935	17.6018	2.7233e-05	8.73451e-05	814.5
Q5Z7T4	0.156976	7.44469	15.2676	9.33051e-05	0.000275931	914.5
Q8GTK2	-0.0303211	6.37296	0.274171	0.600548	0.685748	431.5
Q6H7E4	-0.00134924	6.97087	0.000820989	0.977141	0.984081	654.5
Q94E75	-0.0101312	5.59536	0.017779	0.893926	0.924505	251
Q655Y9	-0.119624	7.52576	9.55096	0.00199845	0.00468797	958.5
Q10G81	0.13613	7.73297	14.0518	0.000177846	0.000503686	1117
Q67W29	-0.118721	7.28378	7.95533	0.00479461	0.0104949	810.5
Q5WAB3	0.0738222	7.65548	3.93391	0.0473219	0.0808054	1056
Q655Q2	0.145133	7.37032	12.4045	0.000428294	0.00114033	868
Q5JKV2	-0.0810512	6.74565	2.54693	0.110509	0.169943	558.5
Q6Z8N9	-0.147166	6.66441	7.96766	0.00476206	0.010439	527
Q10LJ0	0.0781002	7.25616	3.33529	0.0678083	0.110709	800
Q69S79	-0.0800025	7.69521	4.79355	0.0285664	0.052047	1079.5
Q67W82	0.64483	5.2025	50.558	1.15695e-12	7.90227e-12	192
Q9SNN5	-0.0461523	8.20514	2.26667	0.132184	0.198512	1539.5
Q69TT2	0.0425861	6.80904	0.72849	0.393373	0.493768	585.5
Q10NL7	0.149806	7.65364	16.088	6.04654e-05	0.000184305	1057.5
Q10SY1	-0.0137007	7.32188	0.108125	0.742289	0.802664	835
B9FY88	-0.377397	7.03505	68.3508	1.36849e-16	1.19864e-15	677
Q8S7M7	-0.176612	7.02025	14.7088	0.00012546	0.000363265	674
Q7XJ15	-0.166654	7.6243	19.8864	8.21845e-06	2.83434e-05	1024.5
Q2TJ67	-0.213433	4.7696	4.49679	0.0339585	0.0605921	140.5
B9F0Z2	-0.0401186	7.09968	0.795877	0.372329	0.472733	715
Q9SDD7	-0.0743007	6.56445	1.88644	0.169604	0.245007	492.5
Q6F3B0	0.0956686	7.82126	7.40045	0.00652075	0.0138508	1186
Q8H3I7	-0.0552519	7.61217	2.15587	0.142026	0.210792	1020
Q0JNS6	-0.0494776	5.8707	0.515383	0.472818	0.568795	304
Q762A6	-0.0531485	6.7485	1.09537	0.295285	0.390653	560
Q8W425	0.221137	6.47413	15.31	9.12313e-05	0.00027047	465.5
A0A0P0XNI7	-0.218058	7.69588	35.841	2.14091e-09	1.1043e-08	1074.5
B9EXJ7	0.0434123	4.34647	0.135379	0.712918	0.780111	104.5
Q6ZKI0	0.125581	8.03373	14.7463	0.00012299	0.000356636	1376.5
Q10S55	0.290429	6.42361	25.3081	4.88644e-07	1.95065e-06	450
Q10SU0	0.0330808	7.50612	0.714177	0.398061	0.498496	950.5
Q0DYB1	-0.269679	7.57428	50.4936	1.19555e-12	8.14727e-12	986
Q84YK7	0.0967288	6.68696	3.4372	0.0637438	0.105023	538.5
Q94J17	0.0460336	7.86523	1.77237	0.183089	0.261678	1220.5
Q6AT43	-0.0550673	7.69388	2.26605	0.132237	0.198512	1079.5
Q948A1	-0.000310047	5.69166	1.77938e-05	0.996634	0.997304	268.5
B9FYC8	0.00931481	6.35336	0.0254482	0.873255	0.909186	426
Q0J366	0.268354	6.82398	28.6454	8.69205e-08	3.77056e-07	595
Q5KQD2	0.104589	8.08069	10.583	0.00114133	0.00278711	1421
Q9LI34	0.100564	6.89835	4.30298	0.0380458	0.0670416	624
Q6ZL16	-0.0548743	7.172	1.56713	0.210625	0.294065	751.5
A3A130	-0.204294	7.24246	22.9847	1.63296e-06	6.10542e-06	785.5
Q10NY1	0.38428	7.65682	103.83	2.2043e-24	2.89181e-23	1068.5
Q0JDG5	0.00230647	6.62191	0.00188179	0.965399	0.977113	513.5
B9FID1	0.129543	7.68358	12.3021	0.000452458	0.00119771	1079
Q7X703	-0.152025	7.17047	12.08	0.000509666	0.00133667	748.5
Q2QLS0	-0.151691	6.83096	9.50419	0.00205003	0.00479576	591.5
B9EVW4	-0.274698	7.50694	50.0202	1.5217e-12	1.02991e-11	941
Q5VMJ3	0.296083	7.50555	55.9648	7.37784e-14	5.44516e-13	958.5
Q8LQJ8	0.117758	6.47113	4.37508	0.0364682	0.0645367	463.5
A0A0P0W1B6	-0.0455955	6.37675	0.622294	0.430196	0.528916	432.5
Q5JLP6	0.320381	6.74561	38.4425	5.63904e-10	3.08412e-09	564
A3AY37	0.148459	7.46922	13.9005	0.000192751	0.000543059	930
Q6L506	-0.293009	6.80175	34.9743	3.34092e-09	1.69349e-08	577.5
Q6Z4B7	0.555725	7.58033	201.821	8.36523e-46	2.11116e-44	1018.5
Q7F164	-0.269342	6.06417	17.7109	2.57147e-05	8.28322e-05	346.5
Q2QT46	0.0573349	7.37685	1.95783	0.161745	0.236232	869.5
Q7XC34	0.109367	7.45086	7.47099	0.00627011	0.0133948	917
Q75HW4	0.202546	7.26854	22.3957	2.21873e-06	8.15727e-06	810
Q69X21	0.349657	5.21779	15.6626	7.57059e-05	0.000227615	193.5
Q6ZI79	-0.31505	7.7152	76.033	2.78967e-18	2.67988e-17	1085
Q69LD9	-0.22038	6.86495	20.6082	5.63532e-06	1.98252e-05	604.5
B9F473	-0.114168	7.26025	7.23611	0.00714518	0.0150417	797.5
Q10NH5	-0.116492	7.0826	6.66127	0.00985304	0.0200898	705
Q9LWS2	0.122315	5.12997	1.84907	0.173892	0.250318	181.5
Q657L8	0.628967	8.28205	418.011	6.61122e-93	3.78619e-91	1670.5
Q0JL46	0.210445	7.28053	24.3622	7.98198e-07	3.1052e-06	817
Q7XC31	0.0312351	7.04656	0.462701	0.496365	0.590576	690.5
B9F7Y8	0.0807758	7.39872	3.93877	0.0471851	0.0806875	883.5
P12153	-0.128071	7.49191	10.6982	0.00107239	0.00263389	936
A2ZVG7	-0.171181	6.62504	10.5037	0.00119134	0.00289617	512.5
Q0DPA4	0.129071	6.7611	6.42648	0.0112431	0.0226382	567.5
Q2R1N0	0.256686	7.37925	38.6619	5.03943e-10	2.77145e-09	876.5
A3AAM6	0.0390353	7.23158	0.82142	0.364765	0.465013	785.5
Q84M34	0.0639258	7.59549	2.83156	0.0924288	0.145444	1012.5
B9F863	0.0154014	6.99417	0.108593	0.741751	0.802572	665.5
Q6K840	0.0103711	7.40933	0.0657335	0.797653	0.848513	888
Q7X8G7	-0.0831431	7.01962	3.242	0.0717731	0.116448	675.5
Q2QNN5	0.0292732	7.20708	0.454455	0.500227	0.594562	772
Q5WMV3	0.0945009	7.15311	4.53951	0.033121	0.0593468	745
Q9SDG6	0.169764	7.45426	17.9565	2.26015e-05	7.34396e-05	921
Q8LSQ2	-0.0278766	7.22903	0.420063	0.516906	0.607956	782.5
Q53NP8	0.293813	7.93449	74.3102	6.67587e-18	6.27152e-17	1293
Q69VT5	-0.0357103	7.17308	0.663382	0.415369	0.516048	752.5
Q2R0I1	0.144328	6.2007	5.42947	0.0197997	0.0375205	384
P49661	0.00236476	5.8529	0.00115807	0.972853	0.981588	300.5
A3C7K0	0.222465	6.67469	17.8199	2.42825e-05	7.84309e-05	535.5
Q6YYB9	-0.0800911	7.05738	3.08769	0.0788869	0.12644	693.5
Q7XUP7	-0.135406	7.5137	12.1447	0.000492288	0.0012928	950
Q6AV34	-0.0108843	6.99306	0.0542936	0.815754	0.862469	664.5
Q7X6D9	0.185382	7.26574	18.7527	1.48813e-05	4.9766e-05	808
Q69SX2	-0.186737	8.30493	39.923	2.64175e-10	1.48858e-09	1639.5
Q0DWD5	0.0556637	6.78132	1.21959	0.269441	0.361846	574.5
Q84QT9	0.0704284	6.55823	1.66959	0.196313	0.277597	492
Q8RZZ3	-0.00910281	6.74435	0.0319418	0.858156	0.897958	559
B7EEX2	0.26685	6.48041	22.2867	2.34826e-06	8.60693e-06	468
Q2QU07	-0.0607066	7.60395	2.58856	0.107638	0.166216	1014
Q6K8U8	-0.362744	7.69898	99.7733	1.70874e-23	2.14259e-22	1071
Q8H5T5	0.329897	7.22004	56.729	5.00198e-14	3.738e-13	786
Q5WA91	0.0200486	7.98876	0.366816	0.544745	0.633692	1328.5
B7E914	-0.242316	7.01546	27.6775	1.43317e-07	6.05819e-07	670.5
B9F5T2	-0.105568	7.92368	9.78675	0.00175774	0.00415606	1263.5
Q6K6C4	-0.0885964	6.87411	3.32863	0.0680834	0.111128	610.5
B9FYJ7	-0.250062	7.38643	38.1097	6.6876e-10	3.61446e-09	866.5
Q7EZJ0	-0.158976	7.09865	12.5726	0.000391443	0.00105067	712
Q5NAM3	-0.266001	7.05892	34.4027	4.48105e-09	2.23527e-08	690.5
B9FR59	0.0218905	4.45115	0.0371316	0.847197	0.887739	112.5
Q7XQZ5	0.0737347	7.81211	4.37487	0.0364726	0.0645367	1177.5
Q10S92	0.0966295	6.6368	3.31241	0.0687588	0.112076	520
Q2QP84	0.138709	7.27928	10.6404	0.00110644	0.00270746	814.5
A2ZWZ6	-0.278686	7.52396	52.0973	5.2817e-13	3.67927e-12	952
B9EU42	-0.421938	7.01754	84.491	3.85967e-20	4.07593e-19	668
Q10KN9	0.255424	7.25025	34.992	3.31059e-09	1.68226e-08	801
Q7XRA8	-0.0757194	7.3639	3.41297	0.064686	0.106399	858
A3C0H8	0.127362	6.95592	7.1682	0.00742073	0.0155681	650
B9F2C1	-0.0380584	7.18367	0.759163	0.38359	0.484552	758
B6RGY0	-0.172922	6.45524	9.52844	0.00202312	0.00473465	455.5
Q8H3S1	0.758485	7.34417	309.841	2.36464e-69	9.4522e-68	868
Q75H81	0.180332	7.77558	25.3113	4.8783e-07	1.9487e-06	1152.5
Q7X7I6	0.111432	8.05064	11.7596	0.000605313	0.0015641	1392
B9F7T3	0.0381525	5.13123	0.18152	0.67007	0.744369	181.5
B9FL20	0.00651609	7.52398	0.0281038	0.866865	0.90437	961.5
Q5SNN4	0.0169305	7.53168	0.190615	0.662405	0.737575	967
Q6ZK21	0.0755256	7.21896	3.03994	0.0812389	0.129547	779.5
Q9LST8	0.770245	7.7453	422.802	5.99183e-94	3.46479e-92	1151.5
B9FE37	-0.160461	6.91073	11.2449	0.000798423	0.00201321	625
Q0JNR2	-0.424228	7.1874	96.0336	1.12953e-22	1.35362e-21	751
Q2QTC2	0.00394013	7.15406	0.0079493	0.928956	0.947732	743.5
Q2QNJ8	-0.102086	6.51633	3.45024	0.0632424	0.104312	476
B9FLA5	-0.248991	8.08094	61.0027	5.69963e-15	4.56891e-14	1400.5
Q0JJS8	-0.238327	6.94918	25.5689	4.26863e-07	1.72133e-06	640.5
P49216	0.00394013	7.15406	0.0079493	0.928956	0.947732	743.5
Q6F331	0.251905	7.67803	45.8704	1.26338e-11	7.88749e-11	1079.5
Q0E4D9	0.218014	7.56499	31.8547	1.66148e-08	7.83514e-08	996.5
Q8S857	-0.220483	8.23614	53.2095	2.99802e-13	2.12827e-12	1561
B9G2G8	-0.033304	7.76878	0.871888	0.350433	0.450251	1138
A3BLL8	-0.129932	6.78058	6.72558	0.00950401	0.0194455	571.5
Q7XR26	0.433207	7.25169	98.882	2.68009e-23	3.32555e-22	806
A3BIU5	0.317421	5.81469	19.6878	9.11798e-06	3.13007e-05	294
Q0D8L0	0.0304872	7.1788	0.483296	0.486933	0.58143	757
Q5QMG6	0.408997	6.32339	46.1546	1.09278e-11	6.85839e-11	420.5
Q8GTK9	-0.0594014	7.41346	2.17187	0.140555	0.209106	888.5
Q2QSR5	-0.20068	8.41126	49.6895	1.80104e-12	1.21209e-11	1763.5
A0A0P0XFQ5	0.250706	6.42636	18.9751	1.32435e-05	4.45388e-05	450.5
Q6EP22	-0.235137	7.89053	47.6887	4.99568e-12	3.20974e-11	1228.5
Q2QX46	0.456806	7.83923	165.33	7.7473e-38	1.52791e-36	1217
Q5U1T0	-0.136321	3.1826	0.592742	0.441361	0.539783	45.5
Q10S29	-0.0644732	7.09869	2.05717	0.151491	0.223226	714
Q8S091	-0.455536	7.93429	185.145	3.64824e-42	8.45483e-41	1255
A0MLT8	0.0746092	6.51817	1.82153	0.177132	0.2544	478.5
Q6YUS0	0.149887	6.67177	8.12847	0.00435756	0.00959113	533.5
B9F3W5	-0.118833	6.98434	6.47584	0.0109351	0.0220403	658.5
Q6H703	0.00874157	6.7992	0.0305626	0.86122	0.900447	581
Q10KB1	0.223508	6.2783	13.6386	0.000221586	0.000619027	406
Q69WH2	-0.156398	7.48791	15.9311	6.56898e-05	0.000199007	932.5
D5L607	0.0487788	7.71091	1.78791	0.181181	0.259278	1096.5
B9FWD9	-0.173171	7.37018	18.0171	2.18933e-05	7.12939e-05	859
A3CJA6	0.0295586	7.42213	0.53803	0.46325	0.560532	896.5
Q6AVZ3	0.139601	6.25212	5.2675	0.0217272	0.0408354	398
B9FLE3	-0.0124386	5.75709	0.0300059	0.862477	0.900739	281
Q6K9R1	-0.149952	7.25189	12.4335	0.000421699	0.00112478	792
Q6ESF0	0.0750827	7.43752	3.49759	0.0614581	0.101679	907.5
P0C485	0.131186	7.83501	14.0126	0.000181587	0.000513304	1199
Q5Z4D3	0.122797	6.43653	4.64207	0.0311974	0.0562214	452.5
Q7F4F8	0.00467905	7.15693	0.0112323	0.915596	0.939899	745
Q109W0	0.064272	6.2739	1.14126	0.285387	0.378735	403.5
Q8SAY0	-0.193176	7.35167	22.1541	2.51621e-06	9.18857e-06	847.5
Q2QN86	0.0442528	7.53553	1.30338	0.253597	0.343825	970.5
Q5N861	0.123973	6.89055	6.49127	0.0108405	0.0218646	621
B7F946	0.0509124	7.1855	1.3521	0.244911	0.333711	761
B9F6P5	0.171608	7.74646	22.4782	2.12537e-06	7.83336e-06	1129
Q10LF8	-0.0645661	7.16666	2.16281	0.141386	0.210103	748.5
A0A0K0LR65	-0.0578211	6.99927	1.54357	0.214087	0.298409	666.5
Q6ZLK0	0.375617	7.32839	78.9432	6.39227e-19	6.40949e-18	849
Q7F8Y1	0.0613718	6.67344	1.37469	0.241008	0.329608	533
Q0DJZ7	0.23995	7.34357	33.0061	9.18718e-09	4.46684e-08	854.5
Q2QYY8	0.000697552	4.43871	3.74476e-05	0.995117	0.996456	111.5
B9FE55	0.22081	7.4842	30.8822	2.74171e-08	1.26112e-07	942
Q6K705	0.179181	7.75431	24.6251	6.96392e-07	2.72876e-06	1135.5
Q2RAL6	-0.294608	5.55459	14.8889	0.00011403	0.000332435	243
A0A0P0XGW9	0.224271	7.41226	30.2913	3.71794e-08	1.6891e-07	896
A3BWB0	-0.146607	6.08767	5.29791	0.021351	0.0401537	353
Q8H2J8	-0.287609	5.74515	16.1953	5.71342e-05	0.000175589	277.5
Q8LQ70	-0.274794	7.51385	50.2943	1.32331e-12	8.98707e-12	945.5
Q5ZBW3	-0.313632	7.25296	54.7794	1.34845e-13	9.81832e-13	788.5
Q6K1Q5	0.225661	6.83868	20.552	5.80324e-06	2.03678e-05	600.5
Q7XCS3	0.0834351	6.5505	2.32811	0.127056	0.192262	489.5
Q5WN07	0.264161	7.70763	51.4351	7.40031e-13	5.11325e-12	1102.5
Q8H3M0	-0.0424459	8.12451	1.81259	0.178197	0.255684	1456
Q5VPQ6	0.57706	6.4729	99.8059	1.68086e-23	2.11207e-22	468.5
B9FIK8	-0.308606	6.75658	37.6248	8.57488e-10	4.57635e-09	559.5
B9FNW3	-0.0591432	7.39139	2.1203	0.145358	0.214987	875
B9F438	-0.345205	7.93128	105.984	7.43253e-25	1.01532e-23	1258
Q0IZX5	0.159583	7.1523	12.8688	0.000334101	0.000904503	746
Q941F5	0.446367	7.34956	112.253	3.14553e-26	4.482e-25	863.5
Q10MY4	-0.195024	6.79305	15.3362	8.99741e-05	0.000267142	575.5
B9FNQ3	-0.0564002	7.43105	1.98163	0.159219	0.232999	899.5
Q5ZA96	-0.106688	7.39776	6.94813	0.00839069	0.0173947	877.5
Q0D8F0	0.463885	7.16372	106.225	6.58093e-25	9.01058e-24	758.5
A3AGJ2	0.152523	7.31779	13.1997	0.000279988	0.000768129	837
Q6YYV0	-0.258903	7.3333	39.3916	3.46786e-10	1.93576e-09	835
O82143	-0.0931062	6.99312	3.99377	0.0456687	0.0784095	663
B9G921	1.00304	7.12336	445.811	5.88456e-99	3.72856e-97	747.5
Q65XC3	-0.0813696	6.53517	2.21793	0.136416	0.203785	482.5
Q7X6P0	0.0829163	6.67539	2.50827	0.11325	0.173755	534
B9F783	0.105946	7.52582	7.38781	0.00656672	0.0139361	966
Q7XQ97	0.142238	5.65641	3.60679	0.0575441	0.0961113	262.5
Q7XRI2	-0.177811	6.89866	13.705	0.00021388	0.000598622	619.5
Q0JEB0	0.0101155	7.39469	0.0619011	0.803516	0.853073	879
Q6YUA7	-0.0566796	7.0132	1.49753	0.221051	0.306573	673
Q6I683	0.502517	7.64983	174.368	8.22645e-40	1.72524e-38	1067.5
Q0JKD5	0.227926	6.49529	16.4953	4.87716e-05	0.000151451	472.5
Q6ERL4	-0.00988574	7.20879	0.0520287	0.81957	0.865035	772
Q69T90	-0.0336037	6.93315	0.497165	0.480749	0.576124	637
B9F7E5	-0.547858	6.83763	126.029	3.03086e-29	4.89208e-28	588
B9F2U5	-0.347343	7.78736	97.1888	6.30224e-23	7.64483e-22	1139
Q84T99	-0.243679	7.43855	37.5076	9.10591e-10	4.8482e-09	898.5
Q2RBR1	-0.0681298	7.08669	2.27858	0.131172	0.197387	708
Q7XUP3	-0.211569	6.72435	17.2234	3.32321e-05	0.000105338	548.5
A0A0P0WMJ3	-0.268999	6.09702	18.0729	2.12602e-05	6.94753e-05	354.5
Q6AUV1	-0.0489693	7.38265	1.44393	0.229504	0.316198	870
Q6EUK2	-0.0700433	7.71523	3.72371	0.0536452	0.0903338	1095
B9G6M5	-0.0469368	7.31215	1.26308	0.261068	0.352431	828.5
Q69T31	0.123463	6.84001	6.21554	0.0126634	0.0252166	599.5
B9G6M0	-0.335537	7.20447	60.6708	6.74645e-15	5.37909e-14	762
Q9LWK1	0.217555	6.50166	15.111	0.000101369	0.000297856	474.5
B9F8X9	-0.187076	7.12397	17.7418	2.53001e-05	8.15408e-05	724
Q0INZ4	-0.244836	6.19069	15.9586	6.47417e-05	0.000196435	378.5
Q6EU14	0.554699	6.96945	131.044	2.42204e-30	4.01829e-29	663.5
Q53MP2	0.908217	7.24127	403.64	8.88165e-90	4.64027e-88	810.5
Q10LH4	-0.0360934	6.71935	0.494468	0.481941	0.576973	549
B9FUV0	0.116212	7.18082	6.98667	0.0082119	0.0170656	760
B9FU88	-0.0508472	6.9122	1.12313	0.289246	0.383259	627.5
A0A0P0WX00	0.131497	7.10156	8.45423	0.00364195	0.00813939	719.5
Q945W2	0.98367	6.53155	283.327	1.41454e-63	5.0149e-62	492
Q7FAL6	-0.201621	7.47693	26.3262	2.88346e-07	1.1844e-06	924
Q8S1I8	0.0757657	7.19478	3.0082	0.082844	0.13191	766.5
Q5VND2	-0.0705741	7.15144	2.5578	0.109751	0.168952	740.5
Q75II5	0.0839672	6.92181	3.0534	0.0805684	0.12865	634
Q6K1W6	0.0495355	8.04596	2.32573	0.127251	0.192459	1384
P0C491	-0.0492337	7.57465	1.66733	0.196616	0.277952	994
B9FY25	-0.204597	6.33764	12.3148	0.000449377	0.00119061	419.5
Q93W16	-0.41629	5.48424	28.4541	9.59481e-08	4.15009e-07	231
Q10H93	-0.0940799	7.62404	6.3151	0.0119714	0.0239428	1027
Q60ED8	0.0602607	6.91704	1.57037	0.210153	0.293475	631.5
B9F3Z9	-0.303132	7.06572	44.9465	2.02494e-11	1.24207e-10	693
P41345	0.500399	5.09294	28.8004	8.02363e-08	3.49078e-07	177.5
Q84Q78	0.18412	6.38148	9.98553	0.00157775	0.00376335	436
E9KIN2	-0.253699	6.63633	23.3459	1.35334e-06	5.11778e-06	515.5
B9EWV4	-0.175224	7.32069	17.8274	2.41877e-05	7.81672e-05	830
Q2QMN6	-0.172545	7.41158	18.4064	1.7846e-05	5.90176e-05	884
A3BTD8	0.171923	7.11182	14.5048	0.0001398	0.000402441	725.5
Q0JA66	0.969328	7.1893	438.732	2.04377e-97	1.25492e-95	782.5
Q2QYD1	-0.170222	7.22799	15.7743	7.13661e-05	0.000215327	778.5
Q6YY42	0.260358	6.74893	25.608	4.18299e-07	1.69137e-06	564.5
Q6ZFI5	-0.0226138	6.25124	0.14004	0.708241	0.776705	396.5
Q9XJ28	-0.403302	6.41427	50.8667	9.88559e-13	6.79107e-12	440.5
Q6ZGP5	0.378251	7.66911	101.527	7.04971e-24	9.01031e-23	1077.5
Q0DBM6	-0.489553	5.72611	46.6488	8.49198e-12	5.3864e-11	273
Q7XXR0	-0.114965	6.94087	5.87975	0.015316	0.0298306	639
Q0DL03	0.305829	6.53026	30.1836	3.93029e-08	1.78014e-07	485
A3BRY1	0.0513704	7.37132	1.56632	0.210742	0.29416	866
Q10G19	0.0902515	7.09625	3.98109	0.0460138	0.0789565	716
Q0JAK9	0.883438	8.03815	671.805	4.04679e-148	4.82054e-146	1420.5
A2ZXK1	-0.415869	6.85572	73.3952	1.06123e-17	9.90703e-17	597.5
Q8GSC2	0.121943	7.77242	11.601	0.000659178	0.00168936	1147.5
Q6Z6A7	-0.186482	7.32903	20.3186	6.55617e-06	2.28889e-05	834.5
Q8GT95	-0.0958251	6.3361	2.68119	0.10154	0.158068	420
Q0E3C3	0.270524	7.78695	56.9706	4.42377e-14	3.31838e-13	1165.5
B9F8H3	-0.252359	7.36213	38.1699	6.48453e-10	3.51747e-09	852
P55857	-0.0321911	7.93367	0.912992	0.339322	0.438895	1276
Q7XU28	0.0224045	7.24326	0.273121	0.601246	0.686317	791.5
A3A2T3	0.0482685	7.23209	1.25558	0.26249	0.353868	786
A0A0P0W9I9	-0.186093	7.19303	18.4153	1.77623e-05	5.87735e-05	759.5
B9FUW1	-0.141792	5.49135	3.27086	0.0705207	0.114572	233
Q8H530	0.194905	6.83021	15.2862	9.23879e-05	0.00027349	596.5
Q336W8	0.137159	7.64269	13.3972	0.000251997	0.000697119	1049
Q7F1X2	-0.151323	6.66865	8.45092	0.00364859	0.00815117	528.5
A0A0P0WGF4	0.121703	7.25514	8.06578	0.00451091	0.00990304	800.5
A0A067Y2M1	0.224464	6.56345	16.7833	4.19008e-05	0.000131348	495.5
Q8H902	-0.239808	6.44147	18.2134	1.97483e-05	6.48405e-05	450.5
Q2QYL0	0.614948	7.78977	284.001	1.00864e-63	3.59727e-62	1182
Q7F8T6	0.502931	7.05986	115.542	5.98662e-27	8.86973e-26	706
C7IXK3	0.0500902	6.38545	0.750071	0.386454	0.487239	436
Q75PK7	0.72889	3.99088	27.0828	1.94928e-07	8.13587e-07	81.5
Q6H6L8	-1.21097	7.75788	1125.79	8.20727e-247	2.32774e-244	1080.5
Q5WMY1	0.157294	6.57855	8.38275	0.00378798	0.00844357	500
Q7F5L2	0.141602	7.42724	12.2889	0.000455671	0.00120354	903
Q6YUU2	-0.18589	6.53862	11.675	0.000633458	0.00163046	482.5
Q7EYS3	0.0565863	7.03404	1.50258	0.220275	0.305609	685
B9F7D0	-0.273794	6.9071	32.823	1.00942e-08	4.87995e-08	621.5
A2ZYH4	0.134133	4.41823	1.34709	0.245787	0.334607	110
Q6K447	0.0141397	6.88775	0.0850084	0.770622	0.826102	618
Q60DC5	0.0655051	7.44034	2.66928	0.102302	0.158965	909
Q94DM2	-0.384927	5.55935	25.6027	4.19448e-07	1.69487e-06	243.5
B9F0B8	0.159505	6.81578	10.1682	0.00142881	0.00343145	590
Q6AUF8	0.225902	6.17788	12.9855	0.000313921	0.00085414	378.5
Q0DIC9	0.201268	7.04595	18.9364	1.35152e-05	4.54269e-05	693.5
A0A024FLK4	-0.233222	6.91245	23.8651	1.03326e-06	3.96272e-06	624.5
Q6ZIA1	0.253274	5.82333	12.703	0.000365077	0.000983446	295.5
Q8LRJ2	0.122568	6.99101	6.80572	0.00908663	0.0186943	666
Q2R9B5	0.109274	6.74271	4.55538	0.0328154	0.0588524	560
B9FTL1	0.048122	7.14927	1.17813	0.277736	0.371229	742
Q5N7B4	0.262122	6.00241	15.406	8.6711e-05	0.000258096	335
Q0J035	-0.0428469	6.83172	0.75375	0.385292	0.486495	593.5
Q0E0D3	-0.120185	6.56744	4.96035	0.025935	0.047927	493
Q7XAL6	0.103089	7.04987	5.02402	0.0249981	0.0463395	693.5
Q75HK2	0.532075	7.73276	206.421	8.29179e-47	2.16605e-45	1132.5
Q2QUF6	0.0169157	5.89717	0.0610415	0.804857	0.853736	310
Q0JL78	-0.157944	7.72719	19.1703	1.19561e-05	4.05064e-05	1100.5
Q0J9B4	0.174767	6.72239	11.4217	0.000725907	0.00184844	553
Q6L4L8	-0.461297	6.63237	77.475	1.34412e-18	1.32543e-17	511.5
Q10KF0	-0.0859282	3.13608	0.226821	0.633891	0.715183	44
Q7XSA2	-0.0923134	4.40096	0.643723	0.422366	0.522128	108.5
Q6F4N5	0.620654	6.43006	111.348	4.96528e-26	7.04124e-25	455
Q10LG9	-0.400252	5.62036	28.8971	7.63266e-08	3.33041e-07	254
B9EV21	-0.23654	6.30032	16.066	6.11741e-05	0.00018637	408.5
Q338J4	-0.168497	7.75249	22.2117	2.44182e-06	8.93334e-06	1119.5
Q6AUC0	0.299806	7.69147	65.294	6.45167e-16	5.4351e-15	1091.5
Q651B0	-0.220727	7.44304	30.8445	2.79546e-08	1.28471e-07	902
Q67UM4	-0.168579	6.20556	7.61288	0.00579529	0.0124609	383
Q5ZBH5	-0.0611947	6.21563	1.00322	0.316531	0.41407	386.5
Q5Z8H5	0.0922317	6.03821	1.98923	0.158421	0.231946	342.5
Q6ZKM2	0.000775076	7.07668	0.000291562	0.986377	0.991203	704.5
Q69LL7	-0.0721006	6.86875	2.19409	0.138541	0.206545	608.5
Q8LR61	0.142548	6.97071	9.06065	0.00261169	0.00599662	657
Q5WMR0	0.0301709	7.62743	0.646334	0.421426	0.521399	1034
Q5N760	0.346174	7.36708	69.1057	9.33269e-17	8.25936e-16	871.5
A2ZVM0	0.229147	5.95766	11.4518	0.000714244	0.0018203	324.5
Q6AVS5	-0.0606759	6.08134	0.898269	0.343246	0.442793	352
Q6ATM4	0.0636594	7.61735	2.85098	0.0913183	0.144001	1028
B9F770	-0.219011	6.91995	21.142	4.26488e-06	1.52471e-05	628
Q0JE32	0.402293	6.60331	54.361	1.6684e-13	1.20157e-12	511.5
Q0DCB1	0.0697999	6.80559	1.94819	0.162782	0.237322	584.5
B9FBD2	0.22007	6.63546	16.9714	3.79473e-05	0.000119521	521
Q8H7V0	0.102173	5.73153	1.96899	0.160555	0.234667	276.5
Q60E58	0.204937	6.96284	18.521	1.68043e-05	5.57273e-05	654.5
Q60DA3	-0.173843	6.75675	11.8705	0.000570295	0.00148133	561.5
Q0D7W3	0.0378491	6.7115	0.537876	0.463314	0.560532	547
Q7XR06	-0.00154462	6.63736	0.000853316	0.976696	0.983798	519
A2ZPB5	-0.153777	7.20578	12.6671	0.00037215	0.00100205	767
Q654G0	0.00231258	6.51898	0.00176108	0.966526	0.977855	478
B9F8I3	0.194059	7.30216	21.0615	4.4477e-06	1.58436e-05	829
Q7X7M4	0.0411654	7.12514	0.848208	0.35706	0.457147	729.5
Q69XG4	0.0123511	6.94484	0.0674982	0.795015	0.846916	643
Q9SDD6	-0.3506	7.41533	76.6455	2.04571e-18	1.99089e-17	881
Q5YM05	0.298099	6.58404	29.8002	4.7895e-08	2.14001e-07	503.5
Q75L87	-0.057708	7.05437	1.5975	0.206258	0.289053	692.5
A0A0P0YB50	-0.419891	3.54524	7.41828	0.00645646	0.0137338	59
Q8S694	0.0807254	6.21727	1.72826	0.188633	0.26833	388
Q6ZHS4	0.91495	7.59311	524.336	4.82088e-116	3.98794e-114	1039
B9FKX6	0.222674	7.30952	27.8018	1.344e-07	5.70959e-07	834
A3BFZ0	0.0107723	6.76533	0.0453244	0.831409	0.875499	567.5
Q6EUD5	0.0533737	7.57094	1.94198	0.163453	0.23791	995
E9KIN9	-0.364843	6.7677	53.0885	3.18855e-13	2.26083e-12	563
Q5ZC88	-0.00661494	3.25605	0.00145507	0.969572	0.979272	48
Q0JNL7	-0.333734	7.74269	86.9836	1.09424e-20	1.19146e-19	1105
Q7XQE6	0.0875308	7.04635	3.6176	0.0571712	0.0955956	691.5
Q6L483	-0.167352	7.26628	15.6547	7.60246e-05	0.000228457	799.5
Q7Y1D0	0.315155	7.25306	53.0615	3.23265e-13	2.28938e-12	804
Q69V59	-0.288802	4.4855	6.77644	0.00923688	0.018958	115
Q67VQ4	-0.0110341	7.12339	0.0610893	0.804782	0.853736	727.5
Q10SV7	-0.113443	7.09164	6.35584	0.0116996	0.0234701	709.5
Q2QZL4	-0.35318	6.9829	57.706	3.04373e-14	2.31525e-13	653.5
Q2QYX6	0.0411985	6.64418	0.607969	0.435554	0.534327	522
Q69MC9	0.141339	6.50553	6.44199	0.0111453	0.022449	475
Q7XSW7	-0.097344	7.40877	5.82581	0.0157927	0.0305989	884.5
Q7XTL6	0.315988	5.20721	12.7497	0.000356062	0.00096003	192
A0A0P0WDT4	-0.323725	7.22094	57.1014	4.13911e-14	3.11549e-13	771
Q10SN3	-0.00612177	6.56656	0.012764	0.910048	0.935493	494
Q6EQJ8	0.169861	6.3819	8.51301	0.00352616	0.00789246	436
Q0JD42	-0.182641	6.85151	13.9982	0.000182982	0.000517001	599.5
Q94J90	0.141525	6.11628	4.92333	0.0264964	0.0487677	362
Q7XVP0	-0.125857	5.96175	3.57226	0.0587523	0.0978821	323.5
Q8H632	0.0956386	7.03456	4.28074	0.0385467	0.0677638	686
Q7X634	-0.0587868	6.89636	1.48559	0.222903	0.308531	620.5
Q653V4	-0.205147	4.45972	3.34069	0.0675864	0.110377	113
Q6Z229	0.0591945	7.16805	1.80462	0.179155	0.256934	752
Q2RBQ5	0.0443515	7.09615	0.964701	0.326005	0.424227	715
B9FZ53	0.133642	5.78418	3.48429	0.0619541	0.102414	287
B9F8W6	0.268243	6.70619	26.362	2.83048e-07	1.16506e-06	548
Q8HCQ3	-0.162413	7.11592	13.2823	0.000267929	0.000736743	720.5
B9F8K4	-0.0256827	7.25536	0.363077	0.546802	0.635836	797
Q10G39	0.0761867	7.0908	2.8293	0.0925585	0.14561	713
Q7XHR0	-0.0775643	7.1854	3.16456	0.0752526	0.121366	758
Q75L18	-0.0199562	7.10084	0.196832	0.65729	0.733433	716
[truncated: 3,957 more rows]

## Sheet: Mutant vs WT filtered proteins
id	initial_alias	converted_alias	name	description	log2FoldChange	logCPM	LR	pvalue	padj	baseMean
Q0DUR2	B9F4Q9	Os02g0244100	GW2	E3 ubiquitin-protein ligase GW2	-3.2479	9.9371	15098.9	0	0	4384.83
Q5Z858	Q5Z858	Os06g0699500	Os06g0699500	Tautomerase domain containing protein	-1.5463	2.7669	56.1251	0	0	33.5
Q7XV93	Q7XV93	None	None	None	-1.3982	6.6287	686.253	0	0	499
Q2QQ91	Q2QQ91	None	None	None	-1.3327	3.1725	56.7505	0	0	45
A0A0P0Y2U8	A0A0P0Y2U8	Os11g0514400	Os11g0514400	Similar to BRASSINOSTEROID INSENSITIVE 1-associated receptor kinase 1	-1.2745	4.1305	102.701	0	0	89
A3AP29	A3AP29	None	None	None	-1.2494	2.8062	38.4811	0	0	34.5
O22080	O22080	Os01g0660200	Os01g0660200	Acidic class III chitinase OsChib3a precursor (Chitinase) (EC 3.2.1.14)	-1.2282	4.399	115.413	0	0	107.5
Q6ZL95	Q6ZL95	Os07g0577600	Os07g0577600	Similar to Type II chlorophyll a/b binding protein from photosystem I precursor	-1.2218	8.7222	2204.25	0	0	2080
Q6H6L8	Q6H6L8	Os02g0662100	Os02g0662100	Similar to Tfm5 protein	-1.211	7.7579	1125.79	0	0	1080.5
Q0JLN9	Q0JLN9	Os01g0585300	Os01g0585300	Protein of unknown function DUF1118 family protein	-1.1984	3.247	48.7628	0	0	47.5
Q6YT69	Q6YT69	Os07g0129300	Os07g0129300	Similar to PR1a protein	-1.235	3.3321	48.8885	0	0	50.5
B9FRW6	B9FRW6	None	None	None	-1.232	3.2172	43.824	0	0	46.5
B9FRZ1	B9FRZ1	None	None	None	-1.14	5.7979	263.302	0	0	284
Q67WM9	Q67WM9	Os06g0644800	Os06g0644800	Glucosidase II beta subunit-like domain containing protein	-1.3	3.7382	59.6683	0	0	67.5
Q5ZA98	Q5ZA98	Os06g0320500	Os06g0320500	Similar to Light-harvesting complex I (Fragment)	-1.0721	9.6624	2531.9	0	0	3982.5
Q6YZD9	Q6YZD9	Os08g0532400	Os08g0532400	Similar to AT.I.24-7 protein	-1.0678	7.0847	559.396	0	0	686.5
B9F2M2	B9F2M2	None	None	None	-1.0354	5.244	148.914	0	0	194
Q2QVK7	Q2QVK7	Os12g0225900	Os12g0225900	Allyl alcohol dehydrogenase	-1.0335	4.9976	125.081	0	0	163.5
Q6MW90	Q6MW90	None	None	None	-1.0073	3.8671	53.9091	0	0	74
Q0DU92	Q0DU92	None	None	None	-1.0007	4.7693	100.157	0	0	139.5
B9G921	B9G921	None	None	None	1.003	7.1234	445.811	0	0	747.5
Q69RJ0	Q69RJ0	Os07g0658400	Os07g0658400	Ferredoxin-dependent glutamate synthase, Leaf senescence and nitrogen remobilizatio	1.0117	12.7068	153.029	0	0	37389
Q0JBA5	Q0JBA5	Os04g0545600	Os04g0545600	Similar to Uclacyanin 3-like protein	1.0126	5.844	183.916	0	0	303
Q2R0H3	Q2R0H3	Os11g0645400	Os11g0645400	Plant disease resistance response protein family protein	1.0232	6.6767	337.223	0	0	545.5
Q5Z8T7	Q5Z8T7	Os06g0707200	Os06g0707200	Glycosyltransferase AER61, uncharacterized domain containing protein	1.0296	5.4867	147.319	0	0	235.5
Q10MB0	Q10MB0	Os03g0316200	Os03g0316200	Similar to Galactinol synthase (Fragment)	1.0415	3.662	41.3102	0	0	64.5
Q6AT26	Q6AT26	Os05g0176100	Os05g0176100	Similar to Cellulose synthase BoCesA1	1.0431	7.2048	507.098	0	0	792.5
B9FH79	B9FH79	None	None	None	1.0449	4.4422	72.356	0	0	112.5
B9FZ73	B9FZ73	None	None	None	1.0496	5.1825	123.073	0	0	190
Q10NZ0	Q10NZ0	Os03g0254000	Os03g0254000	NB-ARC domain containing protein	1.0497	4.1893	60.9808	0	0	94
Q7XUY5	Q7XUY5	Os04g0465600	Os04g0465600	Bet v I allergen family protein	1.0722	5.2298	132.198	0	0	196.5
B9FS99	B9FS99	None	None	None	1.0786	7.8605	855.93	0	0	1261
Q8LNT1	Q8LNT1	None	None	None	1.0843	4.8572	103.678	0	0	151
A0A0P0WXJ2	A0A0P0WXJ2	Os06g0538900	Os06g0538900	Protein of unknown function DUF538 domain containing protein	1.0879	6.6409	367.315	0	0	532.5
B9FUF8	B9FUF8	None	None	None	1.0899	4.6238	88.725	0	0	128
Q5SMX9	Q5SMX9	Os01g0195400	Os01g0195400	Harpin-induced 1 domain containing protein	1.0984	4.8477	105.398	0	0	150
A0A0P0VAH1	A0A0P0VAH1	Os01g0849000	Os01g0849000	Hypothetical protein	1.0989	5.5984	179.176	0	0	255
Q6K209	Q6K209	Os02g0629800	Os02g0629800	Defensin-like protein, Positive regulation of Cd accumulation in rice leaves, Mediation of Cd efflux from cytosol into extracellular spaces via chelatio	1.1013	6.356	307.065	0	0	435.5
Q8RZQ8	Q8RZQ8	Os01g0881300	Os01g0881300	Non-protein coding transcript	1.1021	5.5646	175.876	0	0	249
Q7X8C3	Q7X8C3	None	None	None	1.1032	5.5532	174.776	0	0	247
P31924	P31924	Os03g0401300	Os03g0401300	Sucrose synthase 2 (EC 2.4.1.13) (Sucrose-UDP glucosyltransferase 2)	1.1052	9.7918	2372.41	0	0	4922
Q9FTN6	Q9FTN6	Os01g0106300	Os01g0106300	Similar to Isoflavone reductase homolog IRL (EC 1.3.1.-)	1.1072	6.7103	398.154	0	0	559.5
Q60DU0	Q60DU0	Os05g0168500	Os05g0168500	Nonaspanin (TM9SF) family protein	1.112	4.2038	68.2861	0	0	95
Q9LDL0	Q9LDL0	Os01g0270300	Os01g0270300	Similar to Cationic peroxidase isozyme 40K precursor	1.1131	5.9459	234.281	0	0	326
Q84ZN6	Q84ZN6	Os07g0208500	Os07g0208500	Similar to Cellulose synthase-4	1.1199	6.2908	302.145	0	0	416
A3A2W7	A3A2W7	None	None	None	1.122	4.0057	60.2807	0	0	82.5
P0C579	P0C579	Os04g0350100	Os04g0350100	Proteinase inhibitor I25, cystatin domain containing protein	1.1247	6.203	286.145	0	0	391
Q10BH4	Q10BH4	Os03g0817800	Os03g0817800	Protein of unknown function DUF231 domain containing protein	1.1309	5.7252	206.246	0	0	279
Q5ZEJ5	Q5ZEJ5	None	None	None	1.1334	3.5375	43.936	0	0	59
Q6K4S7	Q6K4S7	Os02g0285300	Os02g0285300	DREPP plasma membrane polypeptide family protein	1.1497	8.6554	1685.33	0	0	2216.5
Q75GI3	Q75GI3	Os03g0726100	Os03g0726100	Similar to Tubulin alpha-1 chain (Alpha-1 tubulin)	1.1522	9.8012	2557.78	0	0	4965.5
Q2QZH2	Q2QZH2	Os11g0687200	Os11g0687200	Hypothetical conserved gene	1.1524	5.6732	205.562	0	0	269
Q2QW75	Q2QW75	Os12g0204500	Os12g0204500	Protein of unknown function DUF579, plant family protein	1.1615	6.2379	310.599	0	0	401
A0A0P0VFD3	A0A0P0VFD3	None	None	None	1.162	8.2358	1276.19	0	0	1648.5
Q2R3A1	Q2R3A1	Os11g0530600	Os11g0530600	Similar to Chalcone synthase C2 (EC 2.3.1.74) (Naringenin-chalcone synthase C2)	1.1725	7.9034	1025.28	0	0	1303.5
J3LA15	J3LA15	None	None	None	1.1913	5.2403	160.576	0	0	198.167
Q7X720	Q7X720	Os04g0518100	Os04g0518100	Phenylalanine ammonia-lyase	1.1928	6.7232	458.803	0	0	565.5
Q84PB5	Q84PB5	Os07g0148900	Os07g0148900	Photosystem I protein-like protein	1.194	6.9133	525.794	0	0	647
B9G6J6	B9G6J6	None	None	None	1.1952	6.7528	470.159	0	0	577.5
Q6ZBZ8	Q6ZBZ8	Os08g0459300	Os08g0459300	Conserved hypothetical protein	1.2011	6.4706	388.464	0	0	473
Q7X885	Q7X885	Os04g0465300	Os04g0465300	A member of the GAST (gibberellin (GA)-Stimulated Transcript) family, Cell division, Differentiation of panicle	1.2193	4.3769	90.8098	0	0	107.5
Q69XT9	Q69XT9	Os06g0470000	Os06g0470000	Glycosyltransferase AER61, uncharacterized domain containing protein	1.2389	6.1034	316.421	0	0	365
Q943L0	Q943L0	Os01g0839900	Os01g0839900	Thaumatin, pathogenesis-related family protein	1.2428	6.8631	544.609	0	0	625
A0A0P0WLY8	A0A0P0WLY8	Os05g0391200	Os05g0391200	Protein of unknown function DUF288 domain containing protein	1.2462	5.0559	152.499	0	0	174
Q10D12	Q10D12	None	None	None	1.2504	3.7244	59.6524	0	0	67.5
Q5JN63	Q5JN63	Os01g0750300	Os01g0750300	Similar to Cellulose synthase (Fragment)	1.2607	5.5423	219.436	0	0	245.5
Q0J7P4	Q0J7P4	Os08g0174500	Os08g0174500	Putative HAP3 subunit of the CCAAT box-binding transcription factor, Flowering time, Short-day promotion, Long-day repressio	1.2737	13.0145	343.151	0	0	46988.2
Q6L4P5	Q6L4P5	None	None	None	1.2738	5.0957	162.94	0	0	179
B9FX03	B9FX03	None	None	None	1.2867	5.562	230.499	0	0	249
Q653F8	Q653F8	Os06g0687600	Os06g0687600	Protein of unknown function DUF579, plant family protein	1.2869	4.6495	120.966	0	0	130.5
Q6Z3C2	Q6Z3C2	Os07g0462200	Os07g0462200	Protein of unknown function DUF1218 family protein	1.2968	6.4074	424.833	0	0	453
Q94IW5	Q94IW5	Os01g0197100	Os01g0197100	Cytochrome P450, Brassinosteroids biosynthesis, Regulation of plant architectur	1.3212	4.7272	84.5895	0	0	137.667
Q94CR1	Q94CR1	Os01g0944700	Os01g0944700	Similar to Beta-1,3-glucanase precursor	1.3223	5.6549	258.008	0	0	266
Q10HD0	Q10HD0	Os03g0592500	Os03g0592500	Similar to Photosystem II type II chlorophyll a/b binding protein (Fragment)	1.3224	12.7981	563.286	0	0	40534.3
Q40677	Q40677	Os11g0171300	Os11g0171300	Fructose-bisphosphate aldolase, chloroplast precursor (EC 4.1.2.13) (ALDP)	1.3272	12.6941	316.83	0	0	37717.3
B9G661	B9G661	None	None	None	1.33	4.087	85.8884	0	0	87.5
Q0DK70	Q0DK70	Os05g0188100	Os05g0188100	Conserved hypothetical protein	1.3331	7.363	877.162	0	0	892.5
E9KIM9	E9KIM9	None	None	None	1.3514	12.6311	748.595	0	0	36146.2
B9G0L5	B9G0L5	None	None	None	1.3688	3.9078	79.4051	0	0	77
A0A0P0WP33	A0A0P0WP33	Os05g0496200	Os05g0496200	Similar to 3-phosphoglycerate kinase (Fragment)	1.389	12.6353	738.359	0	0	36324.7
Q9SNK3	Q9SNK3	Os03g0129300	Os03g0129300	Similar to Glyceraldehyde-3-phosphate dehydrogenase (EC 1.2.1.13) (Fragment)	1.4143	12.6696	183.863	0	0	37249.3
P14717	P14717	Os02g0626100	Os02g0626100	Similar to Phenylalanine ammonia-lyase	1.4191	10.3124	3204.71	0	0	7194.5
Q6YUX0	Q6YUX0	Os02g0747900	Os02g0747900	Atypical basic helix-loop-helix protein, Control of cell elongation, Regulator of grain size and leaf angl	1.4501	12.7708	741.602	0	0	40037.2
Q8H616	Q8H616	Os06g0178900	Os06g0178900	Vacuolar H+-pyrophosphatase (EC 3.6.1.1	1.4602	5.3293	242.544	0	0	211.5
Q0J0L1	Q0J0L1	Os09g0494200	Os09g0494200	Membrane-associated chitinase-like protein, Cellulose biosynthesi	1.4636	4.9088	180.822	0	0	157
Q0D9K5	Q0D9K5	Os06g0711900	Os06g0711900	Bifunctional inhibitor/plant lipid transfer protein/seed storage domain containing protein	1.483	4.3882	127.816	0	0	108.5
A0A067Y1U2	A0A067Y1U2	Os09g0533900	Os09g0533900	Similar to CEL5=CELLULASE 5 (Fragment)	1.5116	6.5108	593.373	0	0	489
Q6ZIK5	Q6ZIK5	Os02g0701300	Os02g0701300	Growth-regulating factor, Regulation of grain shape and panicle length, Negative regulation of seed shatterin	1.5324	12.5344	1053.41	0	0	34107.7
A0A0K2JL42	A0A0K2JL42	None	None	protein containing a placenta-specific 8 domain	1.5338	12.8755	583.137	0	0	43239.3
Q76FS2	Q76FS2	Os03g0661300	Os03g0661300	Beta-tubulin , Microtubules formatio	1.554	6.8707	409.061	0	0	626
Q75L39	Q75L39	Os05g0136900	Os05g0136900	Transferase family protein	1.5668	5.6959	353.378	0	0	274.5
Q6YYV8	Q6YYV8	Os08g0562500	Os08g0562500	BAHD acyltransferase-like protein, Control of grain size and leaf angle, Regulation of brassinosteroid homeostasi	1.6293	5.6267	358.662	0	0	261.5
Q943W1	Q943W1	Os01g0501800	Os01g0501800	Similar to Photosystem II oxygen-evolving complex protein 1 (Fragment)	1.631	12.6855	1096.93	0	0	38065.8
Q5QLS1	Q5QLS1	Os01g0668100	Os01g0668100	Similar to Arabinogalactan-like protein	1.6337	3.6378	87.757	0	0	63.5
P45960	P45960	Os01g0805900	Os01g0805900	Tubulin beta-2 chain (Beta-2 tubulin)	1.6369	7.4612	1330.2	0	0	963.5
C7J4G6	C7J4G6	None	None	None	1.7957	7.499	1586.54	0	0	993
B9FSE5	B9FSE5	None	None	None	2.0822	7.063	1458.38	0	0	730.833
A0A0P0Y838	A0A0P0Y838	Os12g0207600	Os12g0207600	Similar to ribulose-1,5-bisphosphate carboxylase/oxygenase large subunit	2.2877	15.8409	9.6378	0.0019	0.0045	349698
Q0DUR2	Os03g0171300	Os03g0171300	None	Similar to DNA-binding protein-like	2.3772	12.5932	2078.52	0	0	36779.2
Q2R8Z5	Q2R8Z5	Os11g0210300	Os11g0210300	Alcohol dehydrogenase 1	2.4413	5.7837	732.437	0	0	294.167
E5RQA1	E5RQA1	Os07g0261200	Os07g0261200	CCT(CONSTANS, CONSTANS-LIKE, and TIMING OF CHLOROPHYLL A/B BINDING1) domain protein, Heading date, Long-day repression, Regulator of growth, development, and stress-respons	2.6129	5.742	777.019	0	0	285.833
Q7F2E4	Q7F2E4	None	None	None	3.1008	6.711	1779.57	0	0	573.833
A0A0A8JY15	A0A0A8JY15	None	None	None	3.3027	5.412	806.125	0	0	226.5
A0A088BVM4	A0A088BVM4	None	None	None	3.904	14.3812	21.3879	0	0	132014

## Sheet: DEP overview
Comparison	Regulation	IDs
Mutant_VS_WT	up	84
Mutant_VS_WT	down	20
